# Supplementary material for: Neuregulin-1 prevents death from a normally lethal respiratory viral infection
Source: PLoS Pathog. 2025 Apr 23;21(4):e1013124. doi: 10.1371/journal.ppat.1013124 (PMC12052188; doi:10.1371/journal.ppat.1013124)
Supplement: S1 Table — Differential gene expression (DGE) in lung CD11c+ cells, harvested from mice made atopic with house dust mite (HDM) extract relative to non-atopic [PBS control] mice (on day 14 post initial HDM/PBS sensitization). (XLSX) [file ppat.1013124.s001.xlsx]

## Sheet: CD11c+ cells (HH).vs.PBS(PP)
ID	GeneID	Description	NCBIGeneID	Class	basepairs	meanFC	pAdj	Mean_Test	Mean_Control	Norm_20-2391_Dc-HHd0-1	Norm_20-2392_Dc-HHd0-2	Norm_20-2393_Dc-HHd0-3	Norm_20-2388_Dc-PPd0-1	Norm_20-2389_Dc-PPd0-2
Uty	ENSMUSG00000068457.14	ubiquitously transcribed tetratricopeptide repeat gene, Y chromosome [Source:MGI Symbol;Acc:MGI:894810]	22290	protein_coding	5208	6951.87	4.4467e-06	1395.11	0	1117	1439.6	1628.7	0	0
Prg2	ENSMUSG00000027073.5	proteoglycan 2, bone marrow [Source:MGI Symbol;Acc:MGI:103294]	19074	protein_coding	838	680.48	5.184e-07	80.29	0	76.4	61.6	102.8	0	0
Gm42769	ENSMUSG00000105922.1	predicted gene 42769 [Source:MGI Symbol;Acc:MGI:5662906]	NA	TEC	1659	-659.37	1.1184e-06	0	82.24	0	0	0	71.5	92.9
Gal	ENSMUSG00000024907.6	galanin [Source:MGI Symbol;Acc:MGI:95637]	14419	protein_coding	712	-419.63	1e-10	0.22	192.21	0	0	0.7	184.7	199.7
Lipf	ENSMUSG00000024768.5	lipase, gastric [Source:MGI Symbol;Acc:MGI:1914967]	67717	protein_coding	1411	-278.81	0.000342194	0	51.59	0	0	0	44.9	58.3
Clca1	ENSMUSG00000028255.6	chloride channel accessory 1 [Source:MGI Symbol;Acc:MGI:1346342]	23844	protein_coding	3655	243.18	0.000208658	45.49	0	15.6	87.5	33.4	0	0
Alox12e	ENSMUSG00000018907.10	arachidonate lipoxygenase, epidermal [Source:MGI Symbol;Acc:MGI:1274790]	11685	protein_coding	2422	198.23	0.000416844	39.46	0	45.3	12.3	60.7	0	0
Chst13	ENSMUSG00000056643.5	carbohydrate (chondroitin 4) sulfotransferase 13 [Source:MGI Symbol;Acc:MGI:1919047]	71797	protein_coding	1653	158.54	0.000324005	36.09	0	46.7	6.2	55.4	0	0
F730016J06Rik	ENSMUSG00000086425.7	RIKEN cDNA F730016J06 gene [Source:MGI Symbol;Acc:MGI:2443559]	NA	lincRNA	3699	157.48	0.000181596	32.84	0	36.8	12.3	49.4	0	0
Gm18665	ENSMUSG00000099809.1	predicted gene, 18665 [Source:MGI Symbol;Acc:MGI:5010850]	NA	unprocessed_pseudogene	270	155.08	0.00101066	38.36	0	68	11.1	36	0	0
Gm44165	ENSMUSG00000107480.1	predicted gene, 44165 [Source:MGI Symbol;Acc:MGI:5690557]	NA	TEC	1469	143.95	3.393e-07	151.79	0.69	253.4	115.9	86.1	0	1.4
Efna5	ENSMUSG00000048915.12	ephrin A5 [Source:MGI Symbol;Acc:MGI:107444]	13640	protein_coding	4032	116.32	2.90059e-05	69.46	0.35	65.1	43.1	100.1	0	0.7
Fcgbp	ENSMUSG00000047730.17	Fc fragment of IgG binding protein [Source:MGI Symbol;Acc:MGI:2444336]	215384	protein_coding	7928	102.83	0.00271811	29.21	0	63.7	17.3	6.7	0	0
Cyp8b1	ENSMUSG00000050445.4	cytochrome P450, family 8, subfamily b, polypeptide 1 [Source:MGI Symbol;Acc:MGI:1338044]	13124	protein_coding	1950	-102.7	5.74746e-05	0.41	70.8	0	1.2	0	50.7	90.9
Gm29439	ENSMUSG00000101029.1	predicted gene 29439 [Source:MGI Symbol;Acc:MGI:5580145]	NA	antisense	509	88.6	0.000170244	56.18	0.42	42.5	65.3	60.7	0.8	0
Smkr-ps	ENSMUSG00000045709.10	smal lysine rich protein 1, pseudogene [Source:MGI Symbol;Acc:MGI:1923669]	NA	lincRNA	901	-70.38	0.000748956	0	13.8	0	0	0	15.8	11.8
Saa3	ENSMUSG00000040026.8	serum amyloid A 3 [Source:MGI Symbol;Acc:MGI:98223]	20210	protein_coding	2200	64.65	1.09397e-05	76.25	0.83	87.8	78.9	62.1	1.7	0
Fabp1	ENSMUSG00000054422.7	fatty acid binding protein 1, liver [Source:MGI Symbol;Acc:MGI:95479]	14080	protein_coding	553	-58.79	3.88421e-05	5.33	525.47	1.4	1.2	13.3	430.9	620.1
Ear1	ENSMUSG00000072601.4	eosinophil-associated, ribonuclease A family, member 1 [Source:MGI Symbol;Acc:MGI:108021]	13586	protein_coding	713	-54.98	0	39.31	2622.72	17	22.2	78.8	2407.3	2838.1
Col6a5	ENSMUSG00000091345.9	collagen, type VI, alpha 5 [Source:MGI Symbol;Acc:MGI:3648134]	665033	protein_coding	9289	53.87	0.00639188	21.32	0	34	8.6	21.4	0	0
3110021N24Rik	ENSMUSG00000094958.1	RIKEN cDNA 3110021N24 gene [Source:MGI Symbol;Acc:MGI:1920383]	NA	protein_coding	1812	-49.77	0.00107856	0	10.33	0	0	0	15.8	4.9
Cd209g	ENSMUSG00000079168.4	CD209g antigen [Source:MGI Symbol;Acc:MGI:1917442]	70192	protein_coding	3419	-49.03	0.0056208	0	13.59	0	0	0	21.6	5.5
Entpd3	ENSMUSG00000041608.8	ectonucleoside triphosphate diphosphohydrolase 3 [Source:MGI Symbol;Acc:MGI:1321386]	215446	protein_coding	3453	47.61	1.455e-06	172.09	2.63	92	131.9	292.4	2.5	2.8
Shisa9	ENSMUSG00000022494.15	shisa family member 9 [Source:MGI Symbol;Acc:MGI:1919805]	72555	protein_coding	4326	45.58	0.000290494	53.76	0.69	26.9	45.6	88.8	0	1.4
Fpr1	ENSMUSG00000045551.7	formyl peptide receptor 1 [Source:MGI Symbol;Acc:MGI:107443]	14293	protein_coding	1324	-42.09	2.75e-08	33.89	1808.42	9.9	44.4	47.4	1789.3	1827.6
Gm13986	ENSMUSG00000087203.7	predicted gene 13986 [Source:MGI Symbol;Acc:MGI:3651937]	NA	processed_transcript	3469	41.81	0.000917205	10.63	0	7.1	14.8	10	0	0
Slc5a11	ENSMUSG00000030769.15	solute carrier family 5 (sodium/glucose cotransporter), member 11 [Source:MGI Symbol;Acc:MGI:1919316]	233836	protein_coding	2396	-39.22	0.000128476	0.41	23.5	0	1.2	0	28.3	18.7
Gm33432	ENSMUSG00000115925.1	predicted gene, 33432 [Source:MGI Symbol;Acc:MGI:5592591]	NA	lincRNA	1578	-38.79	0.000740764	0.67	58.45	0	0	2	64.9	52
Nrg1	ENSMUSG00000062991.7	neuregulin 1 [Source:MGI Symbol;Acc:MGI:96083]	211323	protein_coding	5415	38.44	0	941.8	23.02	1322.3	981.1	522	26.6	19.4
D930028M14Rik	ENSMUSG00000074274.7	RIKEN cDNA D930028M14 gene [Source:MGI Symbol;Acc:MGI:3687343]	NA	lincRNA	1003	-33.11	0.00541926	0	9.01	0	0	0	12.5	5.5
Syp	ENSMUSG00000031144.15	synaptophysin [Source:MGI Symbol;Acc:MGI:98467]	20977	protein_coding	2843	-32.62	1.266e-07	2.5	111.08	2.8	0	4.7	114	108.2
Nos2	ENSMUSG00000020826.8	nitric oxide synthase 2, inducible [Source:MGI Symbol;Acc:MGI:97361]	18126	protein_coding	4192	29.51	0.000110133	48.45	1.04	70.8	34.5	40	0	2.1
Gm43316	ENSMUSG00000105332.1	predicted gene 43316 [Source:MGI Symbol;Acc:MGI:5663453]	NA	TEC	1295	-28.74	0.00314965	0.94	54.78	2.8	0	0	37.4	72.1
Adam11	ENSMUSG00000020926.16	a disintegrin and metallopeptidase domain 11 [Source:MGI Symbol;Acc:MGI:1098667]	11488	protein_coding	5102	28.6	0	2852.02	97.07	2575.2	2504.6	3476.3	95.7	98.5
Retnlg	ENSMUSG00000022651.6	resistin like gamma [Source:MGI Symbol;Acc:MGI:2667763]	245195	protein_coding	593	28.35	0.000102649	387.72	8.53	487	168.9	507.3	2.5	14.6
Cd209e	ENSMUSG00000040197.4	CD209e antigen [Source:MGI Symbol;Acc:MGI:2157948]	170780	protein_coding	1802	27.39	0	870.4	29.06	773	643.4	1194.8	11.6	46.5
Gm13012	ENSMUSG00000085823.7	predicted gene 13012 [Source:MGI Symbol;Acc:MGI:3652270]	NA	antisense	849	-21.95	0.000577555	1.23	40.15	0	3.7	0	40.8	39.5
Gm17276	ENSMUSG00000097305.1	predicted gene, 17276 [Source:MGI Symbol;Acc:MGI:4936910]	NA	lincRNA	2782	21.32	0.000169594	160.06	4.92	87.8	113.4	279	5	4.9
Serpinb2	ENSMUSG00000062345.10	serine (or cysteine) peptidase inhibitor, clade B, member 2 [Source:MGI Symbol;Acc:MGI:97609]	18788	protein_coding	1996	21.1	0	360.75	15.12	453	107.2	522	15	15.3
Cyp7b1	ENSMUSG00000039519.6	cytochrome P450, family 7, subfamily b, polypeptide 1 [Source:MGI Symbol;Acc:MGI:104978]	13123	protein_coding	2166	20.63	0	264.88	11.79	269	293.4	232.3	8.3	15.3
Gm45515	ENSMUSG00000109799.1	predicted gene 45515 [Source:MGI Symbol;Acc:MGI:5791351]	NA	antisense	2141	20.61	0.00149387	44.51	1.25	15.6	34.5	83.4	2.5	0
Gm43046	ENSMUSG00000106244.1	predicted gene 43046 [Source:MGI Symbol;Acc:MGI:5663183]	NA	TEC	2451	-20.18	1.85848e-05	4.62	128.49	0	9.9	4	114.8	142.2
Marco	ENSMUSG00000026390.7	macrophage receptor with collagenous structure [Source:MGI Symbol;Acc:MGI:1309998]	17167	protein_coding	1925	-19.88	7.2128e-06	59.69	1584.12	35.4	54.2	89.4	1531.4	1636.8
Cpne5	ENSMUSG00000024008.15	copine V [Source:MGI Symbol;Acc:MGI:2385908]	240058	protein_coding	7517	-19.84	3.70891e-05	53.19	1489.43	28.3	27.1	104.1	1351.7	1627.1
Tarm1	ENSMUSG00000053338.9	T cell-interacting, activating receptor on myeloid cells 1 [Source:MGI Symbol;Acc:MGI:2442280]	245126	protein_coding	1535	19.66	0	351.58	16.02	386.5	416.6	251.6	5	27
Pdcd1lg2	ENSMUSG00000016498.9	programmed cell death 1 ligand 2 [Source:MGI Symbol;Acc:MGI:1930125]	58205	protein_coding	1645	19.49	0	2913.78	143.82	2915	2725.2	3101.1	111.5	176.2
Hapln3	ENSMUSG00000030606.8	hyaluronan and proteoglycan link protein 3 [Source:MGI Symbol;Acc:MGI:1914916]	67666	protein_coding	3358	19.02	7.87e-08	126.5	5.55	62.3	159	158.2	4.2	6.9
Gm21816	ENSMUSG00000096870.2	predicted gene, 21816 [Source:MGI Symbol;Acc:MGI:5433980]	NA	TEC	3106	18.89	8.12074e-05	48.7	1.73	45.3	64.1	36.7	0	3.5
Lilra5	ENSMUSG00000070873.5	leukocyte immunoglobulin-like receptor, subfamily A (with TM domain), member 5 [Source:MGI Symbol;Acc:MGI:3647196]	232801	protein_coding	2109	-18.8	0	65.89	1316.88	65.1	67.8	64.7	1311.8	1322
Snord98	ENSMUSG00000080469.1	small nucleolar RNA, C/D box 98 [Source:MGI Symbol;Acc:MGI:3819569]	NA	snoRNA	65	18.65	0.00104824	34.72	1.04	35.4	48.1	20.7	0	2.1
Acaa1b	ENSMUSG00000010651.4	acetyl-Coenzyme A acyltransferase 1B [Source:MGI Symbol;Acc:MGI:3605455]	235674	protein_coding	1689	-18.59	0.00177421	66.28	2326.2	14.2	34.5	150.2	2978.8	1673.6
Alox15	ENSMUSG00000018924.6	arachidonate 15-lipoxygenase [Source:MGI Symbol;Acc:MGI:87997]	11687	protein_coding	2409	17.56	0.000202894	792.04	30.03	891.9	501.7	982.5	2.5	57.6
Gm42770	ENSMUSG00000105983.1	predicted gene 42770 [Source:MGI Symbol;Acc:MGI:5662907]	NA	TEC	4155	-17.5	1.49e-08	12.35	249.08	15.6	14.8	6.7	201.3	296.8
Gm42772	ENSMUSG00000105700.1	predicted gene 42772 [Source:MGI Symbol;Acc:MGI:5662909]	NA	TEC	3041	-16.74	0	23.75	426.1	25.5	19.7	26	361.8	490.4
Krt19	ENSMUSG00000020911.14	keratin 19 [Source:MGI Symbol;Acc:MGI:96693]	16669	protein_coding	1576	-16.61	3.43611e-05	143.15	3261.51	31.1	82.6	315.7	2883.1	3639.9
Tc2n	ENSMUSG00000021187.14	tandem C2 domains, nuclear [Source:MGI Symbol;Acc:MGI:1921663]	74413	protein_coding	5290	-16.44	8.01e-08	21.48	429.15	4.2	30.8	29.4	386	472.3
Kcnn3	ENSMUSG00000000794.9	potassium intermediate/small conductance calcium-activated channel, subfamily N, member 3 [Source:MGI Symbol;Acc:MGI:2153183]	140493	protein_coding	8314	-16.4	2.087e-07	215.57	4300.87	135.9	287.2	223.6	4252.3	4349.4
Rny1	ENSMUSG00000065701.1	RNA, Y1 small cytoplasmic, Ro-associated [Source:MGI Symbol;Acc:MGI:97995]	19872	misc_RNA	112	-16.32	3.818e-07	5.35	108.01	5.7	3.7	6.7	164.7	51.3
Mfsd4b5	ENSMUSG00000038528.14	major facilitator superfamily domain containing 4B5 [Source:MGI Symbol;Acc:MGI:2446139]	215928	protein_coding	2978	-16.29	0.0178393	0	6.66	0	0	0	5	8.3
Tgm3	ENSMUSG00000027401.9	transglutaminase 3, E polypeptide [Source:MGI Symbol;Acc:MGI:98732]	21818	protein_coding	4135	-16	3e-10	8.21	141.66	11.3	8.6	4.7	143.9	139.4
Foxq1	ENSMUSG00000038415.10	forkhead box Q1 [Source:MGI Symbol;Acc:MGI:1298228]	15220	protein_coding	4843	-15.68	0.0128671	0	5.34	0	0	0	5.8	4.9
Gm38071	ENSMUSG00000103916.1	predicted gene, 38071 [Source:MGI Symbol;Acc:MGI:5611299]	NA	TEC	3378	15.58	0.00169905	29.35	1.04	36.8	25.9	25.4	0	2.1
Naalad2	ENSMUSG00000043943.14	N-acetylated alpha-linked acidic dipeptidase 2 [Source:MGI Symbol;Acc:MGI:1919810]	72560	protein_coding	4066	-15.54	0	21.04	363.43	15.6	22.2	25.4	275.3	451.5
Slc24a3	ENSMUSG00000063873.10	solute carrier family 24 (sodium/potassium/calcium exchanger), member 3 [Source:MGI Symbol;Acc:MGI:2137513]	94249	protein_coding	4048	15.52	4.0258e-06	87.36	4.44	99.1	46.8	116.1	3.3	5.5
ERCC-00028	ERCC-00028		NA			15.44	0.00076136	62.16	2.43	63.7	24.7	98.1	0	4.9
Slc9a2	ENSMUSG00000026062.12	solute carrier family 9 (sodium/hydrogen exchanger), member 2 [Source:MGI Symbol;Acc:MGI:105075]	226999	protein_coding	5019	-15.3	1.2e-09	18.35	314.96	15.6	30.8	8.7	209.6	420.3
Gm5511	ENSMUSG00000100615.1	predicted gene 5511 [Source:MGI Symbol;Acc:MGI:3779492]	NA	processed_pseudogene	802	15.15	3.1041e-06	48.71	2.5	49.6	34.5	62.1	0.8	4.2
Gm42768	ENSMUSG00000104661.1	predicted gene 42768 [Source:MGI Symbol;Acc:MGI:5662905]	NA	TEC	2897	-15.1	7.1813e-06	6.65	133.27	1.4	9.9	8.7	118.1	148.4
Gm6421	ENSMUSG00000114540.1	predicted pseudogene 6421 [Source:MGI Symbol;Acc:MGI:3647311]	NA	processed_pseudogene	409	-15.06	4.1807e-06	1.99	32.72	2.8	2.5	0.7	43.3	22.2
Matn2	ENSMUSG00000022324.15	matrilin 2 [Source:MGI Symbol;Acc:MGI:109613]	17181	protein_coding	3577	-14.96	0	66.04	1045.47	49.6	83.8	64.7	841.8	1249.1
Dnah11	ENSMUSG00000018581.15	dynein, axonemal, heavy chain 11 [Source:MGI Symbol;Acc:MGI:1100864]	13411	protein_coding	14072	-14.9	0.00390197	18.07	550.2	1.4	23.4	29.4	549	551.4
Gm44974	ENSMUSG00000108476.1	predicted gene 44974 [Source:MGI Symbol;Acc:MGI:5753550]	NA	TEC	1279	14.89	0.0002194	74.9	3.47	103.3	74	47.4	4.2	2.8
Gm31814	ENSMUSG00000115869.1	predicted gene, 31814 [Source:MGI Symbol;Acc:MGI:5590973]	NA	sense_intronic	1491	-14.84	5.6347e-06	2.77	42.36	7.1	1.2	0	54.9	29.8
Mirt2.1	ENSMUSG00000115946.2	myocardial infraction associated transcript 2 [Source:MGI Symbol;Acc:MGI:3642813]	NA	antisense	1297	14.63	5.02448e-05	43.55	2.15	31.1	39.4	60.1	0.8	3.5
Slc6a4	ENSMUSG00000020838.12	solute carrier family 6 (neurotransmitter transporter, serotonin), member 4 [Source:MGI Symbol;Acc:MGI:96285]	15567	protein_coding	2796	-14.63	0.000301154	35.18	772.37	24.1	7.4	74.1	743.7	801.1
Tmem138	ENSMUSG00000024666.5	transmembrane protein 138 [Source:MGI Symbol;Acc:MGI:1920232]	72982	protein_coding	1590	-14.63	3e-10	13.59	220.23	14.2	17.3	9.3	196.3	244.1
Dclk1	ENSMUSG00000027797.15	doublecortin-like kinase 1 [Source:MGI Symbol;Acc:MGI:1330861]	13175	protein_coding	7962	14.61	0.000103608	73.42	3.54	90.6	38.2	91.4	0.8	6.2
9430092D12Rik	ENSMUSG00000102205.1	RIKEN cDNA 9430092D12 gene [Source:MGI Symbol;Acc:MGI:1924677]	NA	TEC	1274	14.43	0.00375733	20.52	0.76	17	25.9	18.7	0.8	0.7
Htr2c	ENSMUSG00000041380.13	5-hydroxytryptamine (serotonin) receptor 2C [Source:MGI Symbol;Acc:MGI:96281]	15560	protein_coding	4883	-14.31	0.000208209	49.22	1027.43	14.2	64.1	69.4	891.7	1163.1
Mgam	ENSMUSG00000068587.9	maltase-glucoamylase [Source:MGI Symbol;Acc:MGI:1203495]	232714	protein_coding	6488	14.3	0.00124291	26.28	1.04	38.2	33.3	7.3	0	2.1
Unc5a	ENSMUSG00000025876.15	unc-5 netrin receptor A [Source:MGI Symbol;Acc:MGI:894682]	107448	protein_coding	3995	-14.19	0.000993073	2.71	56.38	5.7	2.5	0	44.1	68.7
Gm16350	ENSMUSG00000090024.1	predicted gene 16350 [Source:MGI Symbol;Acc:MGI:3840133]	NA	antisense	446	14.14	0.00574405	33.9	1.11	28.3	24.7	48.7	0.8	1.4
2900064K03Rik	ENSMUSG00000105771.1	RIKEN cDNA 2900064K03 gene [Source:MGI Symbol;Acc:MGI:1920226]	NA	TEC	3113	-13.93	0	43.33	677.67	22.7	57.9	49.4	588.9	766.4
Xirp1	ENSMUSG00000079243.3	xin actin-binding repeat containing 1 [Source:MGI Symbol;Acc:MGI:1333878]	22437	protein_coding	5839	-13.87	0.00119989	0.86	20.73	0	1.2	1.3	20	21.5
Cidec	ENSMUSG00000030278.11	cell death-inducing DFFA-like effector c [Source:MGI Symbol;Acc:MGI:95585]	14311	protein_coding	1720	-13.65	5.65131e-05	83.67	1561.91	28.3	91.2	131.5	1577.2	1546.7
Chia1	ENSMUSG00000062778.12	chitinase, acidic 1 [Source:MGI Symbol;Acc:MGI:1932052]	81600	protein_coding	1681	13.6	0.000251666	50.15	2.5	31.1	66.6	52.7	0.8	4.2
Coro6	ENSMUSG00000020836.15	coronin 6 [Source:MGI Symbol;Acc:MGI:2183448]	216961	protein_coding	2804	-13.58	0	28.99	415.59	28.3	33.3	25.4	510.7	320.4
Tmem54	ENSMUSG00000028786.15	transmembrane protein 54 [Source:MGI Symbol;Acc:MGI:1913510]	66260	protein_coding	1066	13.55	0.00298151	28.55	1.18	29.7	25.9	30	1.7	0.7
Gm37606	ENSMUSG00000103851.1	predicted gene, 37606 [Source:MGI Symbol;Acc:MGI:5610834]	NA	TEC	3116	13.53	6.5482e-06	45.71	2.7	65.1	33.3	38.7	3.3	2.1
Hspa12a	ENSMUSG00000025092.6	heat shock protein 12A [Source:MGI Symbol;Acc:MGI:1920692]	73442	protein_coding	5733	-13.47	1e-09	69.54	1080.25	51	46.8	110.8	972.4	1188.1
Gm38344	ENSMUSG00000102452.1	predicted gene, 38344 [Source:MGI Symbol;Acc:MGI:5611572]	NA	TEC	1353	13.27	0.000710659	45.59	2.22	15.6	35.7	85.4	1.7	2.8
Gm42771	ENSMUSG00000106579.1	predicted gene 42771 [Source:MGI Symbol;Acc:MGI:5662908]	NA	TEC	2486	-13.13	7.6537e-06	10.78	185.49	1.4	13.6	17.4	166.4	204.6
P2ry13	ENSMUSG00000036362.2	purinergic receptor P2Y, G-protein coupled 13 [Source:MGI Symbol;Acc:MGI:1921441]	74191	protein_coding	2528	-13.04	0	49.98	712.96	63.7	46.8	39.4	646.3	779.6
Adcy3	ENSMUSG00000020654.15	adenylate cyclase 3 [Source:MGI Symbol;Acc:MGI:99675]	104111	protein_coding	5621	-12.96	0	130.19	1853.96	141.6	128.2	120.8	1632.1	2075.9
Kctd12b	ENSMUSG00000041633.14	potassium channel tetramerisation domain containing 12b [Source:MGI Symbol;Acc:MGI:2444667]	207474	protein_coding	4851	-12.73	0	73.92	991.19	96.3	48.1	77.4	743.7	1238.7
C530008M17Rik	ENSMUSG00000036377.18	RIKEN cDNA C530008M17 gene [Source:MGI Symbol;Acc:MGI:2444817]	320827	protein_coding	6921	-12.54	1.12572e-05	99.83	1605.87	31.1	96.1	172.2	1647	1564.7
Gjb2	ENSMUSG00000046352.7	gap junction protein, beta 2 [Source:MGI Symbol;Acc:MGI:95720]	14619	protein_coding	2406	-12.51	3.11e-08	10.22	139.85	19.8	6.2	4.7	151.4	128.3
Bmx	ENSMUSG00000031377.11	BMX non-receptor tyrosine kinase [Source:MGI Symbol;Acc:MGI:1101778]	12169	protein_coding	3005	-12.33	1e-10	21.16	275.63	35.4	23.4	4.7	253.7	297.5
Tmem216	ENSMUSG00000024667.11	transmembrane protein 216 [Source:MGI Symbol;Acc:MGI:1920020]	68642	protein_coding	1101	-12.26	2.08e-08	15.17	214.4	22.7	6.2	16.7	188.8	240
Mmp8	ENSMUSG00000005800.3	matrix metallopeptidase 8 [Source:MGI Symbol;Acc:MGI:1202395]	17394	protein_coding	2425	-12.18	0	22.84	282.56	31.1	16	21.4	266.2	298.9
Gm38105	ENSMUSG00000104153.1	predicted gene, 38105 [Source:MGI Symbol;Acc:MGI:5611333]	NA	TEC	2621	11.93	0.000283842	43.51	2.57	29.7	48.1	52.7	1.7	3.5
Inhba	ENSMUSG00000041324.14	inhibin beta-A [Source:MGI Symbol;Acc:MGI:96570]	16323	protein_coding	6390	11.88	0	1414.88	108.94	1480.9	1618.4	1145.4	67.4	150.5
Spag11b	ENSMUSG00000059463.7	sperm associated antigen 11B [Source:MGI Symbol;Acc:MGI:3647173]	546038	protein_coding	1740	-11.84	0.0114359	2.05	63.03	0	6.2	0	65.7	60.3
Gm34280	ENSMUSG00000109559.1	predicted gene, 34280 [Source:MGI Symbol;Acc:MGI:5593439]	NA	antisense	2114	-11.82	0.0096468	1.49	43.13	0	2.5	2	43.3	43
Acot4	ENSMUSG00000052392.5	acyl-CoA thioesterase 4 [Source:MGI Symbol;Acc:MGI:2159621]	171282	protein_coding	6203	-11.69	0.000436345	5.76	99.43	5.7	4.9	6.7	90.7	108.2
Sema3e	ENSMUSG00000063531.7	sema domain, immunoglobulin domain (Ig), short basic domain, secreted, (semaphorin) 3E [Source:MGI Symbol;Acc:MGI:1340034]	20349	protein_coding	6861	-11.69	1.5826e-06	27	389.84	5.7	33.3	42.1	317.8	461.9
Rpl3l	ENSMUSG00000002500.15	ribosomal protein L3-like [Source:MGI Symbol;Acc:MGI:1913461]	66211	protein_coding	1375	-11.61	3.19732e-05	2.72	45	2.8	0	5.3	49.1	40.9
Rtl8a	ENSMUSG00000067925.4	retrotransposon Gag like 8A [Source:MGI Symbol;Acc:MGI:1913408]	66158	protein_coding	1195	-11.55	3.0992e-06	8.49	113.79	9.9	13.6	2	79.9	147.7
Treml4	ENSMUSG00000051682.15	triggering receptor expressed on myeloid cells-like 4 [Source:MGI Symbol;Acc:MGI:1923239]	224840	protein_coding	1744	-11.37	1.27e-08	143.29	1872.55	237.8	139.3	52.7	2139.5	1605.6
Perp	ENSMUSG00000019851.8	PERP, TP53 apoptosis effector [Source:MGI Symbol;Acc:MGI:1929938]	64058	protein_coding	1952	-11.36	0	75.03	908.3	53.8	75.2	96.1	772.8	1043.8
Frk	ENSMUSG00000019779.15	fyn-related kinase [Source:MGI Symbol;Acc:MGI:103265]	14302	protein_coding	4696	-11.31	5.08112e-05	8.14	124.95	8.5	1.2	14.7	109.8	140.1
Fam189a2	ENSMUSG00000071604.4	family with sequence similarity 189, member A2 [Source:MGI Symbol;Acc:MGI:2685813]	381217	protein_coding	2547	-11.29	4.382e-07	19.95	271.54	4.2	29.6	26	221.3	321.8
Siglecf	ENSMUSG00000039013.16	sialic acid binding Ig-like lectin F [Source:MGI Symbol;Acc:MGI:2681107]	233186	protein_coding	2607	-11.25	5.6347e-06	187.06	2594.14	232.2	145.4	183.6	2414	2774.3
Fcgr4	ENSMUSG00000059089.4	Fc receptor, IgG, low affinity IV [Source:MGI Symbol;Acc:MGI:2179523]	246256	protein_coding	1256	-11.13	0	105.34	1248.07	164.2	85	66.7	1326.8	1169.4
Gm10048	ENSMUSG00000103544.2	predicted gene 10048 [Source:MGI Symbol;Acc:MGI:3644560]	NA	TEC	3787	-11.11	0.00111461	4.26	71.98	7.1	3.7	2	44.1	99.9
Sh3bgrl2	ENSMUSG00000032261.16	SH3 domain binding glutamic acid-rich protein like 2 [Source:MGI Symbol;Acc:MGI:1915350]	212531	protein_coding	4565	-11.11	2.9e-09	89.38	1128.94	39.6	109.7	118.8	969.9	1288
Angptl4	ENSMUSG00000002289.15	angiopoietin-like 4 [Source:MGI Symbol;Acc:MGI:1888999]	57875	protein_coding	3053	-11.09	7.9e-09	92.65	1169.45	131.7	78.9	67.4	1198.7	1140.2
Gm37314	ENSMUSG00000104094.1	predicted gene, 37314 [Source:MGI Symbol;Acc:MGI:5610542]	NA	TEC	2685	11.08	1.4302e-06	118.49	9.01	100.5	104.8	150.2	12.5	5.5
Pdk4	ENSMUSG00000019577.6	pyruvate dehydrogenase kinase, isoenzyme 4 [Source:MGI Symbol;Acc:MGI:1351481]	27273	protein_coding	3484	-11.06	1.043e-07	39	514.36	8.5	35.7	72.8	472.5	556.2
Gm15726	ENSMUSG00000087263.1	predicted gene 15726 [Source:MGI Symbol;Acc:MGI:3783169]	NA	antisense	509	10.96	1e-10	151.06	12.48	157.1	108.5	187.6	12.5	12.5
Acot1	ENSMUSG00000072949.6	acyl-CoA thioesterase 1 [Source:MGI Symbol;Acc:MGI:1349396]	26897	protein_coding	2613	-10.82	5.083e-07	22.84	297.05	2.8	37	28.7	265.4	328.8
Inpp5j	ENSMUSG00000034570.12	inositol polyphosphate 5-phosphatase J [Source:MGI Symbol;Acc:MGI:2158663]	170835	protein_coding	3433	10.67	0	255.69	22.81	246.3	199.7	321.1	24.1	21.5
Coro2b	ENSMUSG00000041729.15	coronin, actin binding protein, 2B [Source:MGI Symbol;Acc:MGI:2444283]	235431	protein_coding	3610	-10.58	6.8907e-05	22.63	313.56	22.7	25.9	19.4	267.9	359.3
Pou4f1	ENSMUSG00000048349.9	POU domain, class 4, transcription factor 1 [Source:MGI Symbol;Acc:MGI:102525]	18996	protein_coding	4445	10.44	0.0137165	22.36	0.83	21.2	18.5	27.4	1.7	0
Pglyrp1	ENSMUSG00000030413.7	peptidoglycan recognition protein 1 [Source:MGI Symbol;Acc:MGI:1345092]	21946	protein_coding	1008	-10.36	0	44.48	502.43	38.2	59.2	36	508.3	496.6
Lpl	ENSMUSG00000015568.16	lipoprotein lipase [Source:MGI Symbol;Acc:MGI:96820]	16956	protein_coding	4115	-10.36	0	1778.7	19949.6	1686.1	1958.6	1691.4	15947.9	23951.2
ERCC-00143	ERCC-00143		NA			10.32	0.000401145	38.89	2.7	38.2	19.7	58.7	3.3	2.1
ERCC-00062	ERCC-00062		NA			10.29	0	1120.09	99.85	978.3	677.9	1704.1	95.7	104
Abca13	ENSMUSG00000004668.14	ATP-binding cassette, sub-family A (ABC1), member 13 [Source:MGI Symbol;Acc:MGI:2388707]	268379	protein_coding	16011	10.28	6.39e-08	100.54	8.46	92	80.1	129.5	5.8	11.1
Gm16587	ENSMUSG00000090081.1	predicted gene 16587 [Source:MGI Symbol;Acc:MGI:4415007]	NA	antisense	863	10.26	0.0152977	5.12	0	2.8	9.9	2.7	0	0
Nlrp12	ENSMUSG00000078817.4	NLR family, pyrin domain containing 12 [Source:MGI Symbol;Acc:MGI:2676630]	378425	protein_coding	6928	10.23	0.000382382	27.63	1.87	39.6	25.9	17.4	1.7	2.1
Cd302	ENSMUSG00000060703.12	CD302 antigen [Source:MGI Symbol;Acc:MGI:1913455]	66205	protein_coding	1354	-10.14	0	108.59	1120.31	101.9	109.7	114.1	1103.8	1136.8
Vnn3	ENSMUSG00000020010.7	vanin 3 [Source:MGI Symbol;Acc:MGI:1347055]	26464	protein_coding	1811	-10.02	4.2235e-06	4.13	41.19	9.9	2.5	0	40.8	41.6
Slfn4	ENSMUSG00000000204.16	schlafen 4 [Source:MGI Symbol;Acc:MGI:1329010]	20558	protein_coding	3958	10	0	982.85	92.15	1578.5	912.1	457.9	94.8	89.5
Cldn20	ENSMUSG00000091530.2	claudin 20 [Source:MGI Symbol;Acc:MGI:3646757]	621628	protein_coding	660	-10	0.00907865	0.82	14.49	0	2.5	0	15.8	13.2
Gm34417	ENSMUSG00000115319.1	predicted gene, 34417 [Source:MGI Symbol;Acc:MGI:5593576]	NA	processed_pseudogene	487	9.99	0.000699233	60.04	4.09	73.6	51.8	54.7	3.3	4.9
ERCC-00170	ERCC-00170		NA			9.98	0	498.21	46.53	530.9	339	624.8	42.4	50.6
D330045A20Rik	ENSMUSG00000042498.16	RIKEN cDNA D330045A20 gene [Source:MGI Symbol;Acc:MGI:2147848]	102871	protein_coding	3737	-9.93	1.16054e-05	12.53	156.15	9.9	12.3	15.4	138.9	173.4
Cacna1b	ENSMUSG00000004113.18	calcium channel, voltage-dependent, N type, alpha 1B subunit [Source:MGI Symbol;Acc:MGI:88296]	12287	protein_coding	9736	9.91	0.000650681	155.57	10.75	158.6	107.2	200.9	12.5	9
I830127L07Rik	ENSMUSG00000102051.1	RIKEN cDNA I830127L07 gene [Source:MGI Symbol;Acc:MGI:3612406]	546643	transcribed_unprocessed_pseudogene	730	-9.83	8.6172e-06	2.24	19.83	4.2	2.5	0	13.3	26.4
Gm38059	ENSMUSG00000102148.1	predicted gene, 38059 [Source:MGI Symbol;Acc:MGI:5611287]	NA	TEC	1999	-9.81	0.0124463	1.11	28.98	0	0	3.3	27.5	30.5
Wnk2	ENSMUSG00000037989.15	WNK lysine deficient protein kinase 2 [Source:MGI Symbol;Acc:MGI:1922857]	75607	protein_coding	6897	9.78	0.0131857	17.25	0.69	21.2	18.5	12	0	1.4
Rny3	ENSMUSG00000064945.1	RNA, Y3 small cytoplasmic (associated with Ro protein) [Source:MGI Symbol;Acc:MGI:107304]	19874	misc_RNA	102	-9.75	9.5e-09	20.88	232.68	17	21	24.7	312.8	152.6
Gm13315	ENSMUSG00000083305.2	predicted gene 13315 [Source:MGI Symbol;Acc:MGI:3651096]	NA	processed_pseudogene	991	9.72	2.95113e-05	155.54	12.83	97.7	98.6	270.3	12.5	13.2
S1pr5	ENSMUSG00000045087.8	sphingosine-1-phosphate receptor 5 [Source:MGI Symbol;Acc:MGI:2150641]	94226	protein_coding	2500	-9.72	3e-10	85.1	903.36	160	57.9	37.4	1076.4	730.3
4930417H01Rik	ENSMUSG00000087017.7	RIKEN cDNA 4930417H01 gene [Source:MGI Symbol;Acc:MGI:3041209]	NA	processed_transcript	1233	9.7	0.00341652	46.1	2.7	60.9	32	45.4	3.3	2.1
ERCC-00033	ERCC-00033		NA			9.61	1.6723e-05	85.76	7.21	73.6	62.9	120.8	7.5	6.9
Cd2	ENSMUSG00000027863.8	CD2 antigen [Source:MGI Symbol;Acc:MGI:88320]	12481	protein_coding	1153	-9.55	0	139.3	1390.97	138.7	175	104.1	1227	1555
Il18	ENSMUSG00000039217.13	interleukin 18 [Source:MGI Symbol;Acc:MGI:107936]	16173	protein_coding	885	-9.51	0	124.54	1228.63	83.5	147.9	142.2	1167.9	1289.4
Slc39a2	ENSMUSG00000072572.9	solute carrier family 39 (zinc transporter), member 2 [Source:MGI Symbol;Acc:MGI:2684326]	214922	protein_coding	2508	-9.47	0	68.4	673.08	76.4	81.3	47.4	646.3	699.8
Pcdh7	ENSMUSG00000029108.14	protocadherin 7 [Source:MGI Symbol;Acc:MGI:1860487]	54216	protein_coding	8785	-9.41	0	69.83	712.16	53.8	86.3	69.4	524.1	900.3
Kcnip4	ENSMUSG00000029088.16	Kv channel interacting protein 4 [Source:MGI Symbol;Acc:MGI:1933131]	80334	protein_coding	2394	-9.35	0.00012113	10.9	140.48	7.1	4.9	20.7	129.8	151.2
Rps27rt	ENSMUSG00000050621.7	ribosomal protein S27, retrogene [Source:MGI Symbol;Acc:MGI:3704345]	100043813	protein_coding	374	-9.34	1.116e-07	4.93	50.75	7.1	3.7	4	59.9	41.6
mt-Nd6	ENSMUSG00000064368.1	mitochondrially encoded NADH dehydrogenase 6 [Source:MGI Symbol;Acc:MGI:102495]	17722	protein_coding	519	9.32	0	11480.8	1203.55	10119.7	8811.7	15511	1062.3	1344.8
ERCC-00150	ERCC-00150		NA			9.2	0.000891952	49.29	3.61	46.7	19.7	81.4	1.7	5.5
ERCC-00099	ERCC-00099		NA			9.17	0	484.34	48.82	433.2	339	680.8	44.9	52.7
Ctcflos	ENSMUSG00000087382.7	CCCTC-binding factor (zinc finger protein)-like, opposite strand [Source:MGI Symbol;Acc:MGI:1921411]	NA	antisense	3476	9.14	0.0104466	43.96	2.08	51	22.2	58.7	4.2	0
Rpl31-ps8	ENSMUSG00000067870.5	ribosomal protein L31, pseudogene 8 [Source:MGI Symbol;Acc:MGI:3647726]	NA	processed_pseudogene	378	-9.08	0.00255715	1.14	17.89	1.4	0	2	27.5	8.3
Slpi	ENSMUSG00000017002.14	secretory leukocyte peptidase inhibitor [Source:MGI Symbol;Acc:MGI:109297]	20568	protein_coding	876	-9.07	0	84.91	828.95	60.9	69	124.8	798.6	859.3
ERCC-00004	ERCC-00004		NA			9.07	0	70662.6	7315.39	68834.4	45336.6	97816.9	7176.2	7454.5
Aire	ENSMUSG00000000731.15	autoimmune regulator (autoimmune polyendocrinopathy candidiasis ectodermal dystrophy) [Source:MGI Symbol;Acc:MGI:1338803]	11634	protein_coding	2966	9.05	0.00136784	56.24	4.16	48.1	91.2	29.4	4.2	4.2
Cdcp1	ENSMUSG00000035498.10	CUB domain containing protein 1 [Source:MGI Symbol;Acc:MGI:2442010]	109332	protein_coding	5310	9.02	0.00583993	36.17	2.08	25.5	53	30	4.2	0
Ms4a8a	ENSMUSG00000024730.7	membrane-spanning 4-domains, subfamily A, member 8A [Source:MGI Symbol;Acc:MGI:1927657]	64381	protein_coding	1176	-9	0	105.46	979.3	86.4	147.9	82.1	875.9	1082.7
Pilra	ENSMUSG00000046245.13	paired immunoglobin-like type 2 receptor alpha [Source:MGI Symbol;Acc:MGI:2450529]	231805	protein_coding	2578	-9	0	267.63	2547.46	382.2	263.8	156.9	2424	2671
Slamf1	ENSMUSG00000015316.11	signaling lymphocytic activation molecule family member 1 [Source:MGI Symbol;Acc:MGI:1351314]	27218	protein_coding	4420	8.99	0.00595642	64.18	3.54	14.2	70.3	108.1	0.8	6.2
Calcb	ENSMUSG00000030666.11	calcitonin-related polypeptide, beta [Source:MGI Symbol;Acc:MGI:2151254]	116903	protein_coding	962	8.97	0.0114003	31.31	1.39	22.7	25.9	45.4	0	2.8
Aloxe3	ENSMUSG00000020892.10	arachidonate lipoxygenase 3 [Source:MGI Symbol;Acc:MGI:1345140]	23801	protein_coding	4684	-8.92	3.05826e-05	12.02	134.31	9.9	14.8	11.3	134.8	133.9
ERCC-00060	ERCC-00060		NA			8.91	0	6564.45	686.06	5924.8	3917.1	9851.4	602.2	769.9
ERCC-00053	ERCC-00053		NA			8.86	0	592.6	62.2	576.2	359.9	841.7	51.6	72.8
Gm48871	ENSMUSG00000112948.1	predicted gene, 48871 [Source:MGI Symbol;Acc:MGI:6098618]	NA	TEC	2520	-8.82	2.92e-08	39.01	390.92	49.6	23.4	44.1	443.4	338.5
Wfdc21	ENSMUSG00000051748.2	WAP four-disulfide core domain 21 [Source:MGI Symbol;Acc:MGI:1913357]	66107	protein_coding	434	-8.79	4.2864e-06	20.74	217.79	14.2	32	16	221.3	214.3
Gm15931	ENSMUSG00000081723.1	predicted gene 15931 [Source:MGI Symbol;Acc:MGI:3805553]	18729	unprocessed_pseudogene	1852	-8.78	0	82.15	738.85	84.9	104.8	56.7	811.9	665.8
Cd300e	ENSMUSG00000048498.7	CD300E molecule [Source:MGI Symbol;Acc:MGI:2387602]	217306	protein_coding	2088	-8.77	8.84843e-05	157.12	1769.34	226.5	186.1	58.7	1907.4	1631.3
Kctd19	ENSMUSG00000051648.13	potassium channel tetramerisation domain containing 19 [Source:MGI Symbol;Acc:MGI:3045294]	279499	protein_coding	3048	8.74	0.00547949	24.06	1.53	8.5	21	42.7	1.7	1.4
Xlr	ENSMUSG00000054626.11	X-linked lymphocyte-regulated [Source:MGI Symbol;Acc:MGI:98976]	22441	protein_coding	1860	-8.67	1.34579e-05	33.12	356.26	22.7	24.7	52.1	356	356.5
Gm49308	ENSMUSG00000115210.1	predicted gene, 49308 [Source:MGI Symbol;Acc:MGI:6118810]	NA	TEC	3612	8.67	1.2646e-06	79.81	7.84	56.6	81.3	101.5	6.7	9
Lzts1	ENSMUSG00000036306.13	leucine zipper, putative tumor suppressor 1 [Source:MGI Symbol;Acc:MGI:2684762]	211134	protein_coding	5019	8.65	0	218.26	23.23	181.2	245.3	228.3	20.8	25.7
Kcnk5	ENSMUSG00000023243.9	potassium channel, subfamily K, member 5 [Source:MGI Symbol;Acc:MGI:1336175]	16529	protein_coding	3392	-8.62	9.649e-07	15.1	156.77	8.5	14.8	22	175.5	138
Rhou	ENSMUSG00000039960.5	ras homolog family member U [Source:MGI Symbol;Acc:MGI:1916831]	69581	protein_coding	3371	8.6	9.501e-07	39.32	3.95	48.1	43.1	26.7	5.8	2.1
Lepr	ENSMUSG00000057722.17	leptin receptor [Source:MGI Symbol;Acc:MGI:104993]	16847	protein_coding	5542	-8.57	0.00138545	176.82	2279.49	65.1	183.7	281.7	2074.6	2484.4
Sort1	ENSMUSG00000068747.14	sortilin 1 [Source:MGI Symbol;Acc:MGI:1338015]	20661	protein_coding	6836	-8.56	0	1150.27	9997.14	974	1312.7	1164.1	9526.2	10468.1
Ifitm6	ENSMUSG00000059108.4	interferon induced transmembrane protein 6 [Source:MGI Symbol;Acc:MGI:2686976]	213002	protein_coding	813	-8.53	0	35.03	303.14	35.4	53	16.7	346.9	259.4
ERCC-00157	ERCC-00157		NA			8.5	1.5593e-05	251.18	24.13	270.4	138	345.1	23.3	25
Gpat3	ENSMUSG00000029314.14	glycerol-3-phosphate acyltransferase 3 [Source:MGI Symbol;Acc:MGI:3603816]	231510	protein_coding	3059	-8.46	0	54.81	505.76	26.9	80.1	57.4	498.3	513.2
ERCC-00035	ERCC-00035		NA			8.45	0	2673.97	297.54	2474.7	1746.6	3800.6	279.5	315.6
Ltc4s	ENSMUSG00000020377.15	leukotriene C4 synthase [Source:MGI Symbol;Acc:MGI:107498]	17001	protein_coding	716	-8.4	0.00191008	59.2	766.34	70.8	48.1	58.7	717	815.6
ERCC-00095	ERCC-00095		NA			8.35	0	1175.44	131.26	982.5	698.9	1844.9	127.3	135.2
ERCC-00051	ERCC-00051		NA			8.34	1e-09	284.79	31	311.5	157.8	385.1	18.3	43.7
Map7d3	ENSMUSG00000067878.13	MAP7 domain containing 3 [Source:MGI Symbol;Acc:MGI:2445051]	320923	protein_coding	2891	-8.34	6.286e-07	12.94	127.03	9.9	13.6	15.4	109.8	144.3
Gm16014	ENSMUSG00000086479.2	predicted gene 16014 [Source:MGI Symbol;Acc:MGI:3801812]	NA	sense_intronic	544	8.33	0.00314952	38.06	2.77	31.1	21	62.1	4.2	1.4
Gpd1	ENSMUSG00000023019.12	glycerol-3-phosphate dehydrogenase 1 (soluble) [Source:MGI Symbol;Acc:MGI:95679]	14555	protein_coding	2861	-8.32	0.000423813	13.08	155.61	2.8	3.7	32.7	99	212.2
Prom1	ENSMUSG00000029086.15	prominin 1 [Source:MGI Symbol;Acc:MGI:1100886]	19126	protein_coding	4089	-8.31	0.000512669	26.73	311.34	21.2	13.6	45.4	287	335.7
Rn7s2	ENSMUSG00000099250.1	7S RNA 2 [Source:MGI Symbol;Acc:MGI:97953]	NA	misc_RNA	300	8.3	0	2178.81	245.1	1667.7	1638.1	3230.6	282.8	207.4
ERCC-00162	ERCC-00162		NA			8.27	1e-10	613.15	67.88	671.1	430.2	738.2	65.7	70.1
ERCC-00046	ERCC-00046		NA			8.24	0	50527	5802.44	49512.5	31942.2	70126.4	5332.9	6272
Gm44888	ENSMUSG00000109096.1	predicted gene 44888 [Source:MGI Symbol;Acc:MGI:5753464]	NA	TEC	2541	8.23	0.00678833	23.78	1.53	31.1	22.2	18	1.7	1.4
Slc36a2	ENSMUSG00000020264.5	solute carrier family 36 (proton/amino acid symporter), member 2 [Source:MGI Symbol;Acc:MGI:1891430]	246049	protein_coding	2429	8.21	0.000198851	126.49	11.65	198.2	115.9	65.4	15	8.3
Ace	ENSMUSG00000020681.14	angiotensin I converting enzyme (peptidyl-dipeptidase A) 1 [Source:MGI Symbol;Acc:MGI:87874]	11421	protein_coding	4906	-8.21	0	1320.89	11407.7	1550.2	1540.7	871.7	13063.1	9752.3
ERCC-00074	ERCC-00074		NA			8.19	0	162851	18805.3	153371	101727	233457	17172.4	20438.2
Grb7	ENSMUSG00000019312.10	growth factor receptor bound protein 7 [Source:MGI Symbol;Acc:MGI:102683]	14786	protein_coding	2397	-8.14	0.00763104	4.61	71.07	1.4	11.1	1.3	70.7	71.4
ERCC-00019	ERCC-00019		NA			8.09	1.3451e-06	239.03	25.38	157.1	177.5	382.5	25.8	25
Ceacam1	ENSMUSG00000074272.10	carcinoembryonic antigen-related cell adhesion molecule 1 [Source:MGI Symbol;Acc:MGI:1347245]	26365	protein_coding	3656	-8.07	0	298.39	2476.74	303	327.9	264.3	2858.2	2095.3
Klra9	ENSMUSG00000033024.16	killer cell lectin-like receptor subfamily A, member 9 [Source:MGI Symbol;Acc:MGI:1321153]	16640	protein_coding	1279	-8.04	0.00477958	5.65	75.23	7.1	9.9	0	79	71.4
Xcl1	ENSMUSG00000026573.7	chemokine (C motif) ligand 1 [Source:MGI Symbol;Acc:MGI:104593]	16963	protein_coding	523	-8	0.00260283	8.11	100.47	9.9	11.1	3.3	107.3	93.6
Gm20056	ENSMUSG00000103847.1	predicted gene, 20056 [Source:MGI Symbol;Acc:MGI:5012241]	NA	processed_pseudogene	519	8	1.63e-08	90.73	10.05	87.8	102.3	82.1	8.3	11.8
ERCC-00071	ERCC-00071		NA			7.97	1e-10	649.7	74.89	622.9	371	955.2	70.7	79.1
ERCC-00160	ERCC-00160		NA			7.96	6e-10	240.55	27.39	264.7	140.5	316.4	16.6	38.1
ERCC-00130	ERCC-00130		NA			7.94	0	419057	49895.8	398450	266122	592600	47909.5	51882.1
Slco2b1	ENSMUSG00000030737.17	solute carrier organic anion transporter family, member 2b1 [Source:MGI Symbol;Acc:MGI:1351872]	101488	protein_coding	4381	-7.93	0.00541926	100.77	1394.09	55.2	127	120.1	1251.9	1536.3
Lin28a	ENSMUSG00000050966.9	lin-28 homolog A (C. elegans) [Source:MGI Symbol;Acc:MGI:1890546]	83557	protein_coding	3505	7.92	0.0135476	11.85	0.69	11.3	13.6	10.7	0	1.4
Rn7s1	ENSMUSG00000099021.1	7S RNA 1 [Source:MGI Symbol;Acc:MGI:97950]	NA	misc_RNA	300	7.89	0	742.2	89.31	689.5	531.2	1005.9	94	84.6
ERCC-00079	ERCC-00079		NA			7.87	0	679.24	81.48	698	464.7	875.1	66.5	96.4
Clmn	ENSMUSG00000021097.15	calmin [Source:MGI Symbol;Acc:MGI:2136957]	94040	protein_coding	11866	-7.8	0	195.45	1606.28	143	207.1	236.3	1660.3	1552.2
Gcsam	ENSMUSG00000022659.13	germinal center associated, signaling and motility [Source:MGI Symbol;Acc:MGI:102969]	14525	protein_coding	3315	-7.73	1.694e-07	55.97	489.07	73.6	70.3	24	381	597.2
ERCC-00042	ERCC-00042		NA			7.69	0	11477.4	1410.57	11109.3	7131.7	16191.1	1345.9	1475.2
ERCC-00111	ERCC-00111		NA			7.69	0	9932.6	1217.27	9540.6	6294.8	13962.4	1102.2	1332.4
ERCC-00112	ERCC-00112		NA			7.66	0	2517.1	314.8	2445	1670.1	3436.2	307.8	321.8
ERCC-00043	ERCC-00043		NA			7.66	0	14193.9	1748.06	13513.2	9238.1	19830.2	1601.3	1894.8
ERCC-00145	ERCC-00145		NA			7.65	0	13190.2	1630.55	12632.6	8727.9	18210.3	1410	1851.1
Dock3	ENSMUSG00000039716.12	dedicator of cyto-kinesis 3 [Source:MGI Symbol;Acc:MGI:2429763]	208869	protein_coding	9063	7.64	0.0097444	40.37	2.36	51	39.4	30.7	3.3	1.4
Syn3	ENSMUSG00000059602.14	synapsin III [Source:MGI Symbol;Acc:MGI:1351334]	27204	protein_coding	4775	7.62	0.0117744	59.39	2.84	39.6	51.8	86.8	0.8	4.9
Rn7s6	ENSMUSG00000092746.2	7S RNA 6 [Source:MGI Symbol;Acc:MGI:97956]	NA	misc_RNA	291	7.62	0	321.55	40.21	363.8	272.4	328.4	49.9	30.5
ERCC-00171	ERCC-00171		NA			7.6	0	36558.2	4528.62	35508	24064.8	50101.9	4326.4	4730.9
Gm7909	ENSMUSG00000098068.1	predicted gene 7909 [Source:MGI Symbol;Acc:MGI:3645643]	NA	processed_pseudogene	614	7.58	1.24825e-05	102.27	11.3	90.6	113.4	102.8	15	7.6
Gm12229	ENSMUSG00000082503.1	predicted gene 12229 [Source:MGI Symbol;Acc:MGI:3649743]	NA	processed_pseudogene	468	7.57	2.0186e-06	150.96	17.06	154.3	166.4	132.2	17.5	16.6
Cyp2ab1	ENSMUSG00000022818.13	cytochrome P450, family 2, subfamily ab, polypeptide 1 [Source:MGI Symbol;Acc:MGI:3644957]	224044	protein_coding	2735	-7.56	0	73.96	572.7	80.7	92.4	48.7	702.9	442.5
CT030736.1	ENSMUSG00000116660.1	novel transcript	NA	lincRNA	1209	-7.52	0.0176716	0.88	12.97	1.4	1.2	0	10	16
Ccr3	ENSMUSG00000035448.9	chemokine (C-C motif) receptor 3 [Source:MGI Symbol;Acc:MGI:104616]	12771	protein_coding	3272	7.52	0.00428319	70.12	5.41	96.3	40.7	73.4	2.5	8.3
ERCC-00003	ERCC-00003		NA			7.51	0	24602.8	3088.57	23724.9	15311	34772.5	2738.4	3438.7
2900092N22Rik	ENSMUSG00000104034.1	RIKEN cDNA 2900092N22 gene [Source:MGI Symbol;Acc:MGI:1920357]	NA	TEC	1409	7.5	0.000413246	161.75	16.02	99.1	156.5	229.6	9.2	22.9
Serpinb1a	ENSMUSG00000044734.16	serine (or cysteine) peptidase inhibitor, clade B, member 1a [Source:MGI Symbol;Acc:MGI:1913472]	66222	protein_coding	1918	-7.45	0	120.2	934.01	130.2	119.6	110.8	865.1	1002.9
C5ar1	ENSMUSG00000049130.6	complement component 5a receptor 1 [Source:MGI Symbol;Acc:MGI:88232]	12273	protein_coding	2540	-7.42	1.7289e-05	422.31	3785.19	570.5	399.4	297	3759.9	3810.5
Gm45399	ENSMUSG00000109940.1	predicted gene 45399 [Source:MGI Symbol;Acc:MGI:5791235]	NA	TEC	1016	7.41	0.00473664	35.48	2.84	26.9	30.8	48.7	5	0.7
C77080	ENSMUSG00000050390.12	expressed sequence C77080 [Source:MGI Symbol;Acc:MGI:2140651]	97130	protein_coding	5187	-7.4	5e-10	92.19	747.92	106.2	70.3	100.1	637.2	858.6
ERCC-00136	ERCC-00136		NA			7.39	0	20065.8	2552.7	18897.2	12556.2	28743.8	2282.6	2822.8
Kazald1	ENSMUSG00000025213.11	Kazal-type serine peptidase inhibitor domain 1 [Source:MGI Symbol;Acc:MGI:2147606]	107250	protein_coding	1625	-7.38	0.000203529	37.82	366.94	1.4	49.3	62.7	380.1	353.7
Rims3	ENSMUSG00000032890.17	regulating synaptic membrane exocytosis 3 [Source:MGI Symbol;Acc:MGI:2443331]	242662	protein_coding	6505	-7.37	0	54.85	435.58	31.1	65.3	68.1	438.4	432.8
Bsn	ENSMUSG00000032589.14	bassoon [Source:MGI Symbol;Acc:MGI:1277955]	12217	protein_coding	15938	-7.37	2.501e-07	39.13	328.24	45.3	32	40	352.7	303.8
Sec14l2	ENSMUSG00000003585.13	SEC14-like lipid binding 2 [Source:MGI Symbol;Acc:MGI:1915065]	67815	protein_coding	2631	-7.36	0	41.37	325.13	36.8	41.9	45.4	327.7	322.5
ERCC-00044	ERCC-00044		NA			7.36	0	2463.45	312.72	2310.5	1595	3484.9	299.5	326
Gm48889	ENSMUSG00000112955.1	predicted gene, 48889 [Source:MGI Symbol;Acc:MGI:6098650]	NA	TEC	2644	-7.35	0	55.51	436.41	42.5	65.3	58.7	444.2	428.6
Adgre4	ENSMUSG00000032915.6	adhesion G protein-coupled receptor E4 [Source:MGI Symbol;Acc:MGI:1196464]	52614	protein_coding	3491	-7.3	0	563.47	4355.56	807	622.5	261	4368	4343.2
Krt79	ENSMUSG00000061397.8	keratin 79 [Source:MGI Symbol;Acc:MGI:2385030]	223917	protein_coding	2451	-7.26	2.3e-09	421.8	3389.4	165.6	477	622.8	3153.5	3625.3
Lcn2	ENSMUSG00000026822.14	lipocalin 2 [Source:MGI Symbol;Acc:MGI:96757]	16819	protein_coding	1374	7.24	4.038e-07	126.74	15.39	65.1	176.3	138.8	18.3	12.5
Slc22a17	ENSMUSG00000022199.12	solute carrier family 22 (organic cation transporter), member 17 [Source:MGI Symbol;Acc:MGI:1926225]	59049	protein_coding	4488	-7.24	0.00151352	14.67	159.55	0	8.6	35.4	150.6	168.5
Prkar2b	ENSMUSG00000002997.15	protein kinase, cAMP dependent regulatory, type II beta [Source:MGI Symbol;Acc:MGI:97760]	19088	protein_coding	3378	-7.23	0	258.65	1954.63	177	237.9	361.1	1779.3	2130
Adgrg3	ENSMUSG00000060470.7	adhesion G protein-coupled receptor G3 [Source:MGI Symbol;Acc:MGI:1859670]	54672	protein_coding	3034	7.23	0.000348641	76.67	7.9	104.8	59.2	66.1	7.5	8.3
Pnma1	ENSMUSG00000054383.2	paraneoplastic antigen MA1 [Source:MGI Symbol;Acc:MGI:2180564]	70481	protein_coding	2359	7.23	2.7e-09	667.67	84.45	433.2	491.8	1078	106.5	62.4
P2rx1	ENSMUSG00000020787.14	purinergic receptor P2X, ligand-gated ion channel, 1 [Source:MGI Symbol;Acc:MGI:1098235]	18436	protein_coding	2486	7.22	1.17134e-05	79.32	9.02	114.7	50.5	72.8	4.2	13.9
Alox5	ENSMUSG00000025701.12	arachidonate 5-lipoxygenase [Source:MGI Symbol;Acc:MGI:87999]	11689	protein_coding	3576	-7.18	4.2e-09	328.98	2607.06	412	269.9	305	2331.6	2882.5
Ankrd55	ENSMUSG00000049985.15	ankyrin repeat domain 55 [Source:MGI Symbol;Acc:MGI:1924568]	77318	protein_coding	3209	7.17	0.0115344	66.42	3.81	110.4	39.4	49.4	4.2	3.5
Mcam	ENSMUSG00000032135.15	melanoma cell adhesion molecule [Source:MGI Symbol;Acc:MGI:1933966]	84004	protein_coding	2989	-7.16	4.904e-07	83.53	693.1	36.8	102.3	111.5	703.7	682.5
ERCC-00131	ERCC-00131		NA			7.1	0	1504.25	196.85	1311	973.7	2228.1	186.3	207.4
Ndrg1	ENSMUSG00000005125.13	N-myc downstream regulated gene 1 [Source:MGI Symbol;Acc:MGI:1341799]	17988	protein_coding	4049	7.1	0	2621.26	361.46	2044.3	2462.7	3356.8	376.8	346.1
Sftpd	ENSMUSG00000021795.10	surfactant associated protein D [Source:MGI Symbol;Acc:MGI:109515]	20390	protein_coding	1809	7.07	0.000351727	216.24	23.02	92	249	307.7	18.3	27.7
ERCC-00113	ERCC-00113		NA			7.06	0	69255.1	9271.74	68258.2	44910.1	94597	9502.1	9041.4
Ifi203-ps	ENSMUSG00000090222.2	interferon activated gene 203, pseudogene [Source:MGI Symbol;Acc:MGI:3840117]	NA	unprocessed_pseudogene	2556	7.04	7.40374e-05	71.84	8.18	89.2	70.3	56.1	10.8	5.5
Serpinb10	ENSMUSG00000092572.7	serine (or cysteine) peptidase inhibitor, clade B (ovalbumin), member 10 [Source:MGI Symbol;Acc:MGI:2138648]	241197	polymorphic_pseudogene	3466	-7.03	0	37.06	263.14	52.4	39.4	19.4	245.4	280.9
Gm19327	ENSMUSG00000113776.1	predicted gene, 19327 [Source:MGI Symbol;Acc:MGI:5011512]	NA	TEC	3271	7.02	0.00144606	2719.7	265.76	1802.2	2164.4	4192.5	310.3	221.3
ERCC-00069	ERCC-00069		NA			7.02	0.000592859	52.88	5.55	43.9	40.7	74.1	4.2	6.9
4930512J16Rik	ENSMUSG00000107622.1	RIKEN cDNA 4930512J16 gene [Source:MGI Symbol;Acc:MGI:1922381]	NA	lincRNA	1859	7.02	0	1124.51	156.29	1151	1135.2	1087.3	140.6	172
ERCC-00108	ERCC-00108		NA			6.96	0	8395.49	1148.95	8116.4	5401.1	11668.9	1102.2	1195.7
F5	ENSMUSG00000026579.8	coagulation factor V [Source:MGI Symbol;Acc:MGI:88382]	14067	protein_coding	7430	6.95	0	529.79	71.2	588.9	242.8	757.6	93.2	49.2
Hemk1	ENSMUSG00000032579.14	HemK methyltransferase family member 1 [Source:MGI Symbol;Acc:MGI:1916786]	69536	protein_coding	2192	6.94	0	525.12	71.63	342.6	515.2	717.5	73.2	70.1
Rufy4	ENSMUSG00000061815.11	RUN and FYVE domain containing 4 [Source:MGI Symbol;Acc:MGI:3588214]	435626	protein_coding	2306	-6.92	8.23e-08	64.56	505.96	51	57.9	84.8	500.8	511.2
ERCC-00022	ERCC-00022		NA			6.91	0	2904.02	391.71	2937.6	1799.6	3974.9	344.4	439
ERCC-00096	ERCC-00096		NA			6.88	0	325188	44954.2	316359	209861	449346	43287.9	46620.7
Vegfa	ENSMUSG00000023951.17	vascular endothelial growth factor A [Source:MGI Symbol;Acc:MGI:103178]	22339	protein_coding	3451	6.88	0	5011.32	707.92	4928.2	5109	4996.8	811	604.8
Serpina3n	ENSMUSG00000021091.8	serine (or cysteine) peptidase inhibitor, clade A, member 3N [Source:MGI Symbol;Acc:MGI:105045]	20716	protein_coding	2064	6.87	0.000189318	166.86	18.79	147.2	221.9	131.5	5	32.6
Shisa7	ENSMUSG00000053550.13	shisa family member 7 [Source:MGI Symbol;Acc:MGI:3605641]	232813	protein_coding	6006	-6.87	1.71772e-05	16.11	131.81	18.4	17.3	12.7	125.6	138
Tlr3	ENSMUSG00000031639.12	toll-like receptor 3 [Source:MGI Symbol;Acc:MGI:2156367]	142980	protein_coding	4407	-6.85	0	189.5	1355.86	199.6	244	124.8	1050.6	1661.1
ERCC-00009	ERCC-00009		NA			6.84	0	8838.03	1230.84	8359.9	5849.8	12304.4	1190.4	1271.3
Kif1a	ENSMUSG00000014602.15	kinesin family member 1A [Source:MGI Symbol;Acc:MGI:108391]	16560	protein_coding	8206	6.82	3.1e-09	2023.93	270.48	1441.2	1877.2	2753.4	316.9	224
Xrcc5	ENSMUSG00000026187.8	X-ray repair complementing defective repair in Chinese hamster cells 5 [Source:MGI Symbol;Acc:MGI:104517]	22596	protein_coding	2555	-6.81	0.00013909	28.45	249.06	5.7	37	42.7	247.1	251.1
ERCC-00092	ERCC-00092		NA			6.8	0	4241.7	592.22	4189.2	2794.2	5741.7	599.8	584.7
Slc9a4	ENSMUSG00000026065.8	solute carrier family 9 (sodium/hydrogen exchanger), member 4 [Source:MGI Symbol;Acc:MGI:105074]	110895	protein_coding	3962	-6.77	0	168.96	1197.43	175.6	157.8	173.5	1097.2	1297.7
ERCC-00002	ERCC-00002		NA			6.77	0	325098	45760.6	320222	211547	443526	43242.1	48279
Ramp3	ENSMUSG00000041046.7	receptor (calcitonin) activity modifying protein 3 [Source:MGI Symbol;Acc:MGI:1860292]	56089	protein_coding	1333	6.75	0	2600.88	368.19	1764	2218.6	3820	366	370.4
Agmo	ENSMUSG00000050103.18	alkylglycerol monooxygenase [Source:MGI Symbol;Acc:MGI:2442495]	319660	protein_coding	3155	-6.74	4.34458e-05	52.97	438.03	66.5	21	71.4	380.1	495.9
ERCC-00116	ERCC-00116		NA			6.74	0	9477.69	1334.65	9389.2	6235.6	12808.3	1241.9	1427.4
Mak	ENSMUSG00000021363.14	male germ cell-associated kinase [Source:MGI Symbol;Acc:MGI:96913]	17152	protein_coding	6815	-6.72	0.00102513	32.88	306.56	17	61.6	20	267	346.1
Apod	ENSMUSG00000022548.14	apolipoprotein D [Source:MGI Symbol;Acc:MGI:88056]	11815	protein_coding	2074	6.71	0.000290494	76.69	8.87	38.2	101.1	90.8	10.8	6.9
Ifit3	ENSMUSG00000074896.3	interferon-induced protein with tetratricopeptide repeats 3 [Source:MGI Symbol;Acc:MGI:1101055]	15959	protein_coding	1745	6.7	1e-10	259.21	35.64	276.1	318	183.6	32.4	38.8
Pdgfa	ENSMUSG00000025856.15	platelet derived growth factor, alpha [Source:MGI Symbol;Acc:MGI:97527]	18590	protein_coding	2060	6.69	2e-08	437.49	58.87	627.2	436.3	249	49.1	68.7
ERCC-00084	ERCC-00084		NA			6.66	0	597.89	84.32	564.9	410.4	818.3	84	84.6
Smpdl3b	ENSMUSG00000028885.8	sphingomyelin phosphodiesterase, acid-like 3B [Source:MGI Symbol;Acc:MGI:1916022]	100340	protein_coding	2006	-6.64	0	146.91	1005.16	137.3	188.6	114.8	1162.1	848.2
Mcoln3	ENSMUSG00000036853.5	mucolipin 3 [Source:MGI Symbol;Acc:MGI:1890500]	171166	protein_coding	2991	-6.64	0.0112592	98.87	1297.22	45.3	108.5	142.8	1175.4	1419.1
Gm12316	ENSMUSG00000086976.1	predicted gene 12316 [Source:MGI Symbol;Acc:MGI:3651760]	NA	antisense	406	6.62	0.0152256	34.68	2.08	36.8	34.5	32.7	4.2	0
Podn	ENSMUSG00000028600.15	podocan [Source:MGI Symbol;Acc:MGI:2674939]	242608	protein_coding	3636	6.61	0.00108316	47.42	5.06	60.9	40.7	40.7	2.5	7.6
4930452B06Rik	ENSMUSG00000021747.12	RIKEN cDNA 4930452B06 gene [Source:MGI Symbol;Acc:MGI:1926154]	74430	protein_coding	2681	-6.59	0.000338876	12.06	102.7	17	9.9	9.3	84	121.4
Cabp4	ENSMUSG00000024842.7	calcium binding protein 4 [Source:MGI Symbol;Acc:MGI:1920910]	73660	protein_coding	1431	6.58	0.0116208	48.43	3.12	45.3	41.9	58.1	4.2	2.1
ERCC-00126	ERCC-00126		NA			6.57	0.000167772	83.71	10.05	63.7	74	113.5	8.3	11.8
Abcg1	ENSMUSG00000024030.6	ATP binding cassette subfamily G member 1 [Source:MGI Symbol;Acc:MGI:107704]	11307	protein_coding	3610	-6.57	0	2958.5	19790.1	3312.8	3079	2483.7	18794.5	20785.7
Ccl24	ENSMUSG00000004814.10	chemokine (C-C motif) ligand 24 [Source:MGI Symbol;Acc:MGI:1928953]	56221	protein_coding	1295	6.54	0.00222097	414.17	41.75	580.5	467.1	194.9	18.3	65.2
Gm9733	ENSMUSG00000078783.1	predicted gene 9733 [Source:MGI Symbol;Acc:MGI:3780136]	751864	protein_coding	618	-6.53	1.3e-09	16.38	108.44	19.8	24.7	4.7	136.4	80.5
Fpr2	ENSMUSG00000052270.7	formyl peptide receptor 2 [Source:MGI Symbol;Acc:MGI:1278319]	14289	protein_coding	1133	-6.53	0	133.85	936.78	113.3	145.4	142.8	877.6	996
Gm43422	ENSMUSG00000106643.1	predicted gene 43422 [Source:MGI Symbol;Acc:MGI:5663559]	NA	TEC	3571	-6.52	0.00490675	2.18	23.3	1.4	2.5	2.7	29.9	16.6
Tppp	ENSMUSG00000021573.15	tubulin polymerization promoting protein [Source:MGI Symbol;Acc:MGI:1920198]	72948	protein_coding	5090	-6.51	0.00046906	16.56	142.63	2.8	30.8	16	134.8	150.5
Chl1	ENSMUSG00000030077.11	cell adhesion molecule L1-like [Source:MGI Symbol;Acc:MGI:1098266]	12661	protein_coding	7562	6.5	0.000687324	61.82	7.14	63.7	69	52.7	6.7	7.6
Adam22	ENSMUSG00000040537.17	a disintegrin and metallopeptidase domain 22 [Source:MGI Symbol;Acc:MGI:1340046]	11496	protein_coding	9245	-6.49	4.9489e-06	107.51	818	63.7	130.7	128.2	754.5	881.5
Mir99ahg	ENSMUSG00000090386.10	Mir99a and Mirlet7c-1 host gene (non-protein coding) [Source:MGI Symbol;Acc:MGI:1919929]	NA	processed_transcript	3422	6.47	3.37e-08	176.17	24.48	247.8	180	100.8	27.5	21.5
Usp18	ENSMUSG00000030107.10	ubiquitin specific peptidase 18 [Source:MGI Symbol;Acc:MGI:1344364]	24110	protein_coding	1771	6.46	0	540.95	78.49	556.4	580.5	485.9	84.8	72.1
Nudt12	ENSMUSG00000024228.12	nudix (nucleoside diphosphate linked moiety X)-type motif 12 [Source:MGI Symbol;Acc:MGI:1915243]	67993	protein_coding	4113	-6.42	0.00709008	5.44	60.67	7.1	1.2	8	49.9	71.4
Ucp3	ENSMUSG00000032942.14	uncoupling protein 3 (mitochondrial, proton carrier) [Source:MGI Symbol;Acc:MGI:1099787]	22229	protein_coding	2448	-6.41	4.717e-07	84.6	624.94	35.4	94.9	123.5	659.6	590.2
Lst1	ENSMUSG00000073412.6	leukocyte specific transcript 1 [Source:MGI Symbol;Acc:MGI:1096324]	16988	protein_coding	415	-6.36	0	58.06	387.72	56.6	71.5	46.1	475.8	299.6
ERCC-00025	ERCC-00025		NA			6.3	0	2208.96	329.92	2221.3	1435.9	2969.6	289.5	370.4
ERCC-00078	ERCC-00078		NA			6.28	1e-10	749.15	111.08	590.4	517.7	1139.4	118.1	104
Gm43753	ENSMUSG00000105707.1	predicted gene 43753 [Source:MGI Symbol;Acc:MGI:5663890]	NA	TEC	3309	6.27	3.2509e-06	501.11	69.61	320	362.4	821	94.8	44.4
Trim29	ENSMUSG00000032013.6	tripartite motif-containing 29 [Source:MGI Symbol;Acc:MGI:1919419]	72169	protein_coding	2735	-6.27	1e-10	131.59	897.14	86.4	128.2	180.2	993.2	801.1
ERCC-00014	ERCC-00014		NA			6.26	3.6175e-06	157.88	21.77	165.6	117.1	190.9	20	23.6
ERCC-00076	ERCC-00076		NA			6.25	0	1863.95	279.86	1858.9	1280.6	2452.3	250.4	309.3
Gm48204	ENSMUSG00000112900.1	predicted gene, 48204 [Source:MGI Symbol;Acc:MGI:6097593]	NA	TEC	1969	6.25	3.72607e-05	405.02	54.01	314.3	261.3	639.4	61.6	46.5
mt-Te	ENSMUSG00000064369.1	mitochondrially encoded tRNA glutamic acid [Source:MGI Symbol;Acc:MGI:102488]	NA	Mt_tRNA	69	6.23	0.00816622	34.88	3.05	59.5	18.5	26.7	3.3	2.8
Gm43795	ENSMUSG00000106720.1	predicted gene 43795 [Source:MGI Symbol;Acc:MGI:5663932]	NA	TEC	2366	6.23	0.0149757	27.37	1.87	26.9	18.5	36.7	1.7	2.1
Gm25099	ENSMUSG00000095676.1	predicted gene, 25099 [Source:MGI Symbol;Acc:MGI:5454876]	NA	snRNA	116	6.22	8e-10	1037.94	153.78	1454	829.5	830.3	189.7	117.9
Bhlhe41	ENSMUSG00000030256.11	basic helix-loop-helix family, member e41 [Source:MGI Symbol;Acc:MGI:1930704]	79362	protein_coding	6133	-6.17	0	317.18	2090.34	293.1	389.5	269	1855.8	2324.9
Serpine1	ENSMUSG00000037411.10	serine (or cysteine) peptidase inhibitor, clade E, member 1 [Source:MGI Symbol;Acc:MGI:97608]	18787	protein_coding	3011	-6.15	2.3e-09	676.94	4548.28	733.4	555.9	741.6	4713.2	4383.4
Gm32401	ENSMUSG00000114585.1	predicted gene, 32401 [Source:MGI Symbol;Acc:MGI:5591560]	NA	antisense	1630	-6.14	1.6325e-05	11.04	76.97	22.7	2.5	8	74.9	79.1
Comp	ENSMUSG00000031849.9	cartilage oligomeric matrix protein [Source:MGI Symbol;Acc:MGI:88469]	12845	protein_coding	2416	6.14	0.000426944	65.06	8.04	89.2	57.9	48.1	5	11.1
Cd9	ENSMUSG00000030342.8	CD9 antigen [Source:MGI Symbol;Acc:MGI:88348]	12527	protein_coding	1228	-6.13	0	2274.52	14922.7	2093.9	2186.6	2543.1	14355.8	15489.6
mt-Tp	ENSMUSG00000064372.1	mitochondrially encoded tRNA proline [Source:MGI Symbol;Acc:MGI:102478]	NA	Mt_tRNA	67	6.13	2.69524e-05	128.44	17.54	111.8	98.6	174.9	10.8	24.3
2310058D17Rik	ENSMUSG00000085379.1	RIKEN cDNA 2310058D17 gene [Source:MGI Symbol;Acc:MGI:1922944]	NA	processed_transcript	3201	6.12	1e-10	479.88	73.29	438.9	431.4	569.4	89	57.6
Gm43317	ENSMUSG00000104655.1	predicted gene 43317 [Source:MGI Symbol;Acc:MGI:5663454]	NA	TEC	2544	-6.08	0.00826921	12.85	140.35	1.4	11.1	26	119.8	160.9
mt-Tq	ENSMUSG00000064343.1	mitochondrially encoded tRNA glutamine [Source:MGI Symbol;Acc:MGI:102477]	NA	Mt_tRNA	71	6.07	3.6067e-06	120.43	17.33	131.7	80.1	149.5	20.8	13.9
Rmi2	ENSMUSG00000037991.9	RecQ mediated genome instability 2 [Source:MGI Symbol;Acc:MGI:2685383]	223970	protein_coding	3742	6.06	5.024e-07	125.78	18.44	133.1	104.8	139.5	17.5	19.4
ERCC-00034	ERCC-00034		NA			6.05	6.14e-08	247.95	37.03	220.9	188.6	334.4	32.4	41.6
Gm38275	ENSMUSG00000104088.1	predicted gene, 38275 [Source:MGI Symbol;Acc:MGI:5611503]	NA	TEC	1532	6.05	0.00361969	88.42	9.36	46.7	69	149.5	4.2	14.6
Tnf	ENSMUSG00000024401.14	tumor necrosis factor [Source:MGI Symbol;Acc:MGI:104798]	21926	protein_coding	1639	-6.02	0.00288879	571.71	5104.48	502.6	613.8	598.7	5142.4	5066.6
Oas1g	ENSMUSG00000066861.14	2'-5' oligoadenylate synthetase 1G [Source:MGI Symbol;Acc:MGI:97429]	23960	protein_coding	1977	5.99	5.253e-07	215.67	32.1	263.3	202.1	181.6	52.4	11.8
Gm15666	ENSMUSG00000084399.2	predicted gene 15666 [Source:MGI Symbol;Acc:MGI:3783108]	NA	transcribed_processed_pseudogene	2796	5.96	0.00279948	1088.85	122.65	726.3	797.5	1742.8	144.7	100.6
Galnt3	ENSMUSG00000026994.9	polypeptide N-acetylgalactosaminyltransferase 3 [Source:MGI Symbol;Acc:MGI:894695]	14425	protein_coding	3885	-5.96	0	125.65	769.4	135.9	119.6	121.5	687.1	851.7
Gm11980	ENSMUSG00000083075.1	predicted gene 11980 [Source:MGI Symbol;Acc:MGI:3651802]	NA	processed_pseudogene	986	5.96	0.000465022	316.29	41.04	208.1	178.7	562	59.9	22.2
Gm38386	ENSMUSG00000102599.1	predicted gene, 38386 [Source:MGI Symbol;Acc:MGI:5611614]	NA	TEC	3421	5.95	3.4445e-05	166.41	23.57	179.8	99.8	219.6	37.4	9.7
ERCC-00165	ERCC-00165		NA			5.94	4.96e-08	616.04	93.96	563.5	412.9	871.7	87.3	100.6
Mir744	ENSMUSG00000076460.1	microRNA 744 [Source:MGI Symbol;Acc:MGI:3691603]	NA	miRNA	100	5.93	0.0057908	25.4	2.63	19.8	28.3	28	2.5	2.8
Spaca6	ENSMUSG00000080316.11	sperm acrosome associated 6 [Source:MGI Symbol;Acc:MGI:1922452]	75202	protein_coding	4074	-5.91	9.38725e-05	39.5	287.41	17	55.5	46.1	266.2	308.6
Kif5c	ENSMUSG00000026764.15	kinesin family member 5C [Source:MGI Symbol;Acc:MGI:1098269]	16574	protein_coding	6856	5.89	6.65929e-05	90.13	12.48	60.9	97.4	112.1	8.3	16.6
Klra3	ENSMUSG00000067591.12	killer cell lectin-like receptor, subfamily A, member 3 [Source:MGI Symbol;Acc:MGI:101905]	16634	protein_coding	1238	-5.86	0.00264489	10.13	85.98	1.4	21	8	70.7	101.3
Gm15902	ENSMUSG00000086012.2	predicted gene 15902 [Source:MGI Symbol;Acc:MGI:3802133]	NA	sense_intronic	3477	5.84	8.46456e-05	126.33	17.68	135.9	110.9	132.2	16.6	18.7
B3gnt7	ENSMUSG00000079445.3	UDP-GlcNAc:betaGal beta-1,3-N-acetylglucosaminyltransferase 7 [Source:MGI Symbol;Acc:MGI:2384394]	227327	protein_coding	2582	-5.81	0	270.98	1677.07	260.5	340.2	212.3	1502.3	1851.8
Insrr	ENSMUSG00000005640.11	insulin receptor-related receptor [Source:MGI Symbol;Acc:MGI:1346037]	23920	protein_coding	5102	5.79	0.0195613	24.84	1.59	22.7	18.5	33.4	2.5	0.7
Afap1	ENSMUSG00000029094.12	actin filament associated protein 1 [Source:MGI Symbol;Acc:MGI:1917542]	70292	protein_coding	6618	-5.79	0	295.93	1763.04	227.9	364.8	295	1606.3	1919.8
Tnfaip6	ENSMUSG00000053475.5	tumor necrosis factor alpha induced protein 6 [Source:MGI Symbol;Acc:MGI:1195266]	21930	protein_coding	1710	5.79	0.00102475	33.74	4.23	65.1	23.4	12.7	5	3.5
mt-Nd4l	ENSMUSG00000065947.3	mitochondrially encoded NADH dehydrogenase 4L [Source:MGI Symbol;Acc:MGI:102497]	17720	protein_coding	297	5.74	0.000852765	58.07	7.7	41.1	44.4	88.8	9.2	6.2
Rai14	ENSMUSG00000022246.14	retinoic acid induced 14 [Source:MGI Symbol;Acc:MGI:1922896]	75646	protein_coding	4909	5.73	0	646.32	105.95	857.9	638.5	442.5	98.2	113.7
Matk	ENSMUSG00000004933.17	megakaryocyte-associated tyrosine kinase [Source:MGI Symbol;Acc:MGI:99259]	17179	protein_coding	2983	5.73	0	862.33	141.86	1285.5	716.1	585.4	154.7	129
Nxpe4	ENSMUSG00000044229.9	neurexophilin and PC-esterase domain family, member 4 [Source:MGI Symbol;Acc:MGI:1924792]	244853	protein_coding	4871	-5.72	0	113.65	657.66	155.7	108.5	76.8	707.1	608.3
Tnfrsf23	ENSMUSG00000037613.16	tumor necrosis factor receptor superfamily, member 23 [Source:MGI Symbol;Acc:MGI:1930269]	79201	protein_coding	3353	-5.72	3.76e-07	29.8	192	19.8	38.2	31.4	178	206
Spn	ENSMUSG00000051457.7	sialophorin [Source:MGI Symbol;Acc:MGI:98384]	20737	protein_coding	3743	-5.71	0	1009.2	6141.8	1306.7	1083.4	637.4	6633.1	5650.5
Alpk2	ENSMUSG00000032845.15	alpha-kinase 2 [Source:MGI Symbol;Acc:MGI:2449492]	225638	protein_coding	7249	5.69	3.94e-08	854.74	136.67	533.7	666.8	1363.7	133.9	139.4
Lypd6b	ENSMUSG00000026765.12	LY6/PLAUR domain containing 6B [Source:MGI Symbol;Acc:MGI:1919147]	71897	protein_coding	2286	-5.69	0.010189	1.89	15.6	5.7	0	0	20.8	10.4
Gstm1	ENSMUSG00000058135.12	glutathione S-transferase, mu 1 [Source:MGI Symbol;Acc:MGI:95860]	14862	protein_coding	1289	-5.68	0	172.17	1009.17	152.9	178.7	184.9	951.6	1066.7
A130012E19Rik	ENSMUSG00000112822.1	RIKEN cDNA A130012E19 gene [Source:MGI Symbol;Acc:MGI:2443640]	NA	TEC	3135	5.65	0	1080.42	179.58	978.3	945.4	1317.6	208	151.2
Tcaf2	ENSMUSG00000029851.5	TRPM8 channel-associated factor 2 [Source:MGI Symbol;Acc:MGI:2385258]	232748	protein_coding	4497	5.64	0.00155761	78.96	10.06	55.2	78.9	102.8	4.2	16
Itgal	ENSMUSG00000030830.18	integrin alpha L [Source:MGI Symbol;Acc:MGI:96606]	16408	protein_coding	5222	-5.62	0	2743.22	16148	3731.9	2841.1	1656.7	16644.2	15651.9
Tlr7	ENSMUSG00000044583.13	toll-like receptor 7 [Source:MGI Symbol;Acc:MGI:2176882]	170743	protein_coding	3897	-5.6	0	434.23	2556.02	620.1	461	221.6	2305.8	2806.2
Gm12474	ENSMUSG00000053957.5	predicted gene 12474 [Source:MGI Symbol;Acc:MGI:3649378]	NA	lincRNA	1410	5.59	0.00457554	53.95	6.17	62.3	46.8	52.7	3.3	9
Stag3	ENSMUSG00000036928.14	stromal antigen 3 [Source:MGI Symbol;Acc:MGI:1355311]	50878	protein_coding	4669	5.58	0.000269471	161.72	23.09	62.3	156.5	266.3	19.1	27
Fabp4	ENSMUSG00000062515.3	fatty acid binding protein 4, adipocyte [Source:MGI Symbol;Acc:MGI:88038]	11770	protein_coding	4231	-5.57	0	377.5	2228.38	457.3	380.9	294.4	2310.8	2145.9
Mir350	ENSMUSG00000065573.1	microRNA 350 [Source:MGI Symbol;Acc:MGI:3619366]	NA	miRNA	99	5.55	0.00462899	53.87	6.24	48.1	48.1	65.4	8.3	4.2
Slc12a2	ENSMUSG00000024597.10	solute carrier family 12, member 2 [Source:MGI Symbol;Acc:MGI:101924]	20496	protein_coding	6520	-5.55	2e-10	384.7	2293.42	383.7	424	346.4	2104.5	2482.3
AC126937.2	ENSMUSG00000117171.1	novel transcript	NA	bidirectional_promoter_lncRNA	3026	5.55	0.00322337	93.82	11.44	87.8	46.8	146.8	16.6	6.2
Gm38079	ENSMUSG00000104367.1	predicted gene, 38079 [Source:MGI Symbol;Acc:MGI:5611307]	NA	lincRNA	154	-5.51	0.00218228	3.25	23.99	2.8	4.9	2	25.8	22.2
Cd164	ENSMUSG00000019818.15	CD164 antigen [Source:MGI Symbol;Acc:MGI:1859568]	53599	protein_coding	2922	-5.5	0	1852.74	10462.9	1980.6	1873.5	1704.1	8867.4	12058.5
Ubtfl1	ENSMUSG00000074502.4	upstream binding transcription factor, RNA polymerase I-like 1 [Source:MGI Symbol;Acc:MGI:3588290]	546118	protein_coding	4430	5.49	0.0231541	20.12	1.04	21.2	27.1	12	0	2.1
Tcaf1	ENSMUSG00000036667.14	TRPM8 channel-associated factor 1 [Source:MGI Symbol;Acc:MGI:1914665]	77574	protein_coding	5257	-5.48	0.00145968	42.4	316.88	32.6	41.9	52.7	311.9	321.8
Cd300ld	ENSMUSG00000034641.2	CD300 molecule like family member d [Source:MGI Symbol;Acc:MGI:2442358]	217305	protein_coding	2645	-5.47	2e-10	292.34	1712.79	438.9	221.9	216.3	1744.4	1681.2
Pex11a	ENSMUSG00000030545.9	peroxisomal biogenesis factor 11 alpha [Source:MGI Symbol;Acc:MGI:1338788]	18631	protein_coding	2241	-5.45	5.958e-07	35.33	216.96	25.5	43.1	37.4	232.1	201.8
Gm48335	ENSMUSG00000110894.1	predicted gene, 48335 [Source:MGI Symbol;Acc:MGI:6097794]	NA	TEC	3811	5.44	0.000227516	107.02	15.88	65.1	117.1	138.8	15.8	16
Adrb1	ENSMUSG00000035283.4	adrenergic receptor, beta 1 [Source:MGI Symbol;Acc:MGI:87937]	11554	protein_coding	2491	-5.43	5.2992e-06	58.8	366.67	68	44.4	64.1	343.5	389.8
Cdc42ep3	ENSMUSG00000036533.9	CDC42 effector protein (Rho GTPase binding) 3 [Source:MGI Symbol;Acc:MGI:2384718]	260409	protein_coding	2265	-5.43	0	233.72	1332.74	232.2	228	241	1143.8	1521.7
Gm24514	ENSMUSG00000092702.2	predicted gene, 24514 [Source:MGI Symbol;Acc:MGI:5454291]	NA	misc_RNA	285	5.42	0.010066	28.98	2.98	32.6	12.3	42.1	2.5	3.5
ERCC-00059	ERCC-00059		NA			5.42	7.4292e-06	146.98	23.64	107.6	117.1	216.3	21.6	25.7
Gm15427	ENSMUSG00000081051.4	predicted pseudogene 15427 [Source:MGI Symbol;Acc:MGI:3642341]	NA	processed_pseudogene	531	-5.41	1.9726e-06	13.25	81.05	5.7	23.4	10.7	94.8	67.3
Cib2	ENSMUSG00000037493.6	calcium and integrin binding family member 2 [Source:MGI Symbol;Acc:MGI:1929293]	56506	protein_coding	1433	-5.39	0	58.78	329.84	62.3	65.3	48.7	326.1	333.6
Dusp4	ENSMUSG00000031530.6	dual specificity phosphatase 4 [Source:MGI Symbol;Acc:MGI:2442191]	319520	protein_coding	2740	5.39	0	839.3	146.16	607.4	913.3	997.2	148.1	144.3
ERCC-00148	ERCC-00148		NA			5.38	0.00163785	88.44	11.86	99.1	48.1	118.1	13.3	10.4
Gm6545	ENSMUSG00000111118.1	predicted gene 6545 [Source:MGI Symbol;Acc:MGI:3643874]	NA	processed_pseudogene	1786	5.35	2.30432e-05	63.44	9.92	69.4	78.9	42.1	6.7	13.2
Snx8	ENSMUSG00000029560.12	sorting nexin 8 [Source:MGI Symbol;Acc:MGI:2443816]	231834	protein_coding	2627	5.33	0	2632.25	485.52	2374.2	2589.6	2932.9	446.7	524.3
Nceh1	ENSMUSG00000027698.14	neutral cholesterol ester hydrolase 1 [Source:MGI Symbol;Acc:MGI:2443191]	320024	protein_coding	4480	-5.33	0	1044.73	5745.83	1298.2	1120.4	715.5	4868.7	6622.9
Sh2d1b1	ENSMUSG00000102418.1	SH2 domain containing 1B1 [Source:MGI Symbol;Acc:MGI:1349420]	26904	protein_coding	2544	-5.33	0	348.92	1916.3	393.6	348.8	304.4	1685.3	2147.3
Abtb2	ENSMUSG00000032724.5	ankyrin repeat and BTB (POZ) domain containing 2 [Source:MGI Symbol;Acc:MGI:2139365]	99382	protein_coding	4558	5.32	0	1365.24	251.34	1296.8	1243.7	1555.2	282.8	219.9
Rtl8b	ENSMUSG00000067924.4	retrotransposon Gag like 8B [Source:MGI Symbol;Acc:MGI:3576504]	553127	protein_coding	1232	-5.32	1.98e-08	58.04	339.08	53.8	54.2	66.1	295.3	382.9
Pilrb1	ENSMUSG00000066684.10	paired immunoglobin-like type 2 receptor beta 1 [Source:MGI Symbol;Acc:MGI:2450532]	170741	protein_coding	1807	-5.31	0	65.35	362.7	82.1	66.6	47.4	404.3	321.1
Qprt	ENSMUSG00000030674.5	quinolinate phosphoribosyltransferase [Source:MGI Symbol;Acc:MGI:1914625]	67375	protein_coding	2050	-5.31	0.00360284	6.46	46.66	15.6	2.5	1.3	64.9	28.4
Gm15466	ENSMUSG00000081657.1	predicted gene 15466 [Source:MGI Symbol;Acc:MGI:3705491]	NA	processed_pseudogene	333	5.3	0.000998997	96.63	13.73	97.7	104.8	87.4	19.1	8.3
B230362B09Rik	ENSMUSG00000115543.1	RIKEN cDNA B230362B09 gene [Source:MGI Symbol;Acc:MGI:2442793]	NA	TEC	1621	5.3	5.67072e-05	112.54	17.96	89.2	127	121.5	24.1	11.8
Gm26947	ENSMUSG00000098055.1	predicted gene, 26947 [Source:MGI Symbol;Acc:MGI:5504062]	NA	antisense	2929	5.28	0.000333579	78.4	11.79	97.7	64.1	73.4	12.5	11.1
Gm48838	ENSMUSG00000113894.1	predicted gene, 48838 [Source:MGI Symbol;Acc:MGI:6098568]	NA	TEC	1234	5.27	1.746e-07	589.95	101.23	566.3	521.4	682.2	108.1	94.3
Eno3	ENSMUSG00000060600.15	enolase 3, beta muscle [Source:MGI Symbol;Acc:MGI:95395]	13808	protein_coding	1564	-5.27	7.72e-08	186.73	1077.23	305.8	151.6	102.8	1111.3	1043.1
Slc22a18	ENSMUSG00000000154.16	solute carrier family 22 (organic cation transporter), member 18 [Source:MGI Symbol;Acc:MGI:1336884]	18400	protein_coding	1552	-5.24	0.000111372	15.11	96.59	19.8	6.2	19.4	98.2	95
Prag1	ENSMUSG00000050271.12	PEAK1 related kinase activating pseudokinase 1 [Source:MGI Symbol;Acc:MGI:1196223]	244418	protein_coding	4780	-5.23	7.85e-08	135.86	779.82	154.3	149.1	104.1	641.3	918.3
Gm44270	ENSMUSG00000108108.1	predicted gene, 44270 [Source:MGI Symbol;Acc:MGI:5690662]	NA	TEC	1234	5.22	1.76658e-05	582.46	96.59	440.3	456.1	851	98.2	95
Fam89a	ENSMUSG00000043068.6	family with sequence similarity 89, member A [Source:MGI Symbol;Acc:MGI:1916877]	69627	protein_coding	1338	-5.19	0.000690373	23.81	159.69	26.9	18.5	26	164.7	154.7
Adgrl2	ENSMUSG00000028184.12	adhesion G protein-coupled receptor L2 [Source:MGI Symbol;Acc:MGI:2139714]	99633	protein_coding	6052	-5.18	3.58e-07	215.39	1242.28	185.5	239.1	221.6	1202.8	1281.7
Lyz2	ENSMUSG00000069516.8	lysozyme 2 [Source:MGI Symbol;Acc:MGI:96897]	17105	protein_coding	1316	-5.17	0	13913.8	74565.1	17999.6	14432.2	9309.4	63856.6	85273.5
Gm48207	ENSMUSG00000112571.1	predicted gene, 48207 [Source:MGI Symbol;Acc:MGI:6097599]	NA	TEC	1510	5.16	1.74727e-05	487.43	81.68	393.6	352.5	716.2	102.3	61
Cdc42ep2	ENSMUSG00000045664.4	CDC42 effector protein (Rho GTPase binding) 2 [Source:MGI Symbol;Acc:MGI:1929744]	104252	protein_coding	1491	-5.15	1.44e-08	103.99	577.99	109	144.2	58.7	645.5	510.5
Usp35	ENSMUSG00000035713.15	ubiquitin specific peptidase 35 [Source:MGI Symbol;Acc:MGI:2685339]	244144	protein_coding	4262	5.14	0	625.93	115.17	598.9	610.1	668.8	117.3	113.1
Pcyox1	ENSMUSG00000029998.14	prenylcysteine oxidase 1 [Source:MGI Symbol;Acc:MGI:1914131]	66881	protein_coding	4295	-5.14	0	447.05	2364.58	501.2	518.9	321.1	2109.5	2619.6
Nrg4	ENSMUSG00000032311.17	neuregulin 4 [Source:MGI Symbol;Acc:MGI:1933833]	83961	protein_coding	2095	-5.14	1.85738e-05	70.83	423.24	56.6	92.4	63.4	431.7	414.8
Ifi44	ENSMUSG00000028037.13	interferon-induced protein 44 [Source:MGI Symbol;Acc:MGI:2443016]	99899	protein_coding	4064	5.12	1.2605e-06	72.15	12.48	72.2	87.5	56.7	12.5	12.5
Spsb1	ENSMUSG00000039911.13	splA/ryanodine receptor domain and SOCS box containing 1 [Source:MGI Symbol;Acc:MGI:1921896]	74646	protein_coding	3092	5.12	0	1060.59	198.37	957	931.8	1292.9	237.9	158.8
Egfr	ENSMUSG00000020122.16	epidermal growth factor receptor [Source:MGI Symbol;Acc:MGI:95294]	13649	protein_coding	10208	-5.11	0.00637827	15.62	121.68	28.3	9.9	8.7	141.4	102
Cacnb2	ENSMUSG00000057914.15	calcium channel, voltage-dependent, beta 2 subunit [Source:MGI Symbol;Acc:MGI:894644]	12296	protein_coding	5030	5.1	3.745e-07	955.03	169.54	562	977.4	1325.6	153.9	185.2
Mcf2l	ENSMUSG00000031442.20	mcf.2 transforming sequence-like [Source:MGI Symbol;Acc:MGI:103263]	17207	protein_coding	6081	5.09	0	330.83	60.88	380.8	342.7	269	44.1	77.7
Megf9	ENSMUSG00000039270.9	multiple EGF-like-domains 9 [Source:MGI Symbol;Acc:MGI:1918264]	230316	protein_coding	7924	-5.08	0	215.96	1158.71	250.6	207.1	190.2	935.8	1381.6
Chac1	ENSMUSG00000027313.3	ChaC, cation transport regulator 1 [Source:MGI Symbol;Acc:MGI:1916315]	69065	protein_coding	1637	5.08	0.00187971	101.68	14.56	58	112.2	134.8	12.5	16.6
E330009J07Rik	ENSMUSG00000037172.14	RIKEN cDNA E330009J07 gene [Source:MGI Symbol;Acc:MGI:2444256]	243780	protein_coding	6742	5.07	0	1244.43	234.91	966.9	1048.9	1717.4	268.7	201.1
Fgfr2	ENSMUSG00000030849.18	fibroblast growth factor receptor 2 [Source:MGI Symbol;Acc:MGI:95523]	14183	protein_coding	4429	5.07	0.00173079	68.46	9.98	26.9	85	93.4	11.6	8.3
Tlr8	ENSMUSG00000040522.5	toll-like receptor 8 [Source:MGI Symbol;Acc:MGI:2176887]	170744	protein_coding	3431	-5.06	0	537.99	2840.9	754.6	526.3	333.1	2470.5	3211.2
Klra2	ENSMUSG00000030187.15	killer cell lectin-like receptor, subfamily A, member 2 [Source:MGI Symbol;Acc:MGI:101906]	16633	protein_coding	1799	-5.06	0	347.09	1822.61	362.4	465.9	212.9	1642.9	2002.3
ERCC-00039	ERCC-00039		NA			5.05	0.00191008	45.43	6.59	26.9	49.3	60.1	4.2	9
Timp1	ENSMUSG00000001131.11	tissue inhibitor of metalloproteinase 1 [Source:MGI Symbol;Acc:MGI:98752]	21857	protein_coding	883	5.05	0.00462759	141.74	18.44	155.7	146.7	122.8	17.5	19.4
Gmpr	ENSMUSG00000000253.13	guanosine monophosphate reductase [Source:MGI Symbol;Acc:MGI:1913605]	66355	protein_coding	1580	-5.04	5.69117e-05	60.78	367.7	43.9	53	85.4	360.2	375.2
Ear2	ENSMUSG00000072596.4	eosinophil-associated, ribonuclease A family, member 2 [Source:MGI Symbol;Acc:MGI:108020]	13587	protein_coding	719	-5.04	0	1833.44	9767.09	2210	1643	1647.3	9011.3	10522.9
Gm37498	ENSMUSG00000103907.1	predicted gene, 37498 [Source:MGI Symbol;Acc:MGI:5610726]	NA	TEC	4002	5.03	0	473.43	89.03	576.2	485.6	358.4	86.5	91.6
Gm9042	ENSMUSG00000114409.1	predicted gene 9042 [Source:MGI Symbol;Acc:MGI:3647150]	NA	processed_pseudogene	1664	5.03	0.000854864	209.37	32.1	216.6	140.5	271	35.8	28.4
Rab36	ENSMUSG00000020175.14	RAB36, member RAS oncogene family [Source:MGI Symbol;Acc:MGI:1924127]	76877	protein_coding	3291	5.02	2.8622e-05	42.24	7.07	53.8	38.2	34.7	5.8	8.3
Dmd	ENSMUSG00000045103.17	dystrophin, muscular dystrophy [Source:MGI Symbol;Acc:MGI:94909]	13405	protein_coding	14910	-5	0.000272781	32.85	206.01	19.8	24.7	54.1	179.7	232.3
Oasl2	ENSMUSG00000029561.17	2'-5' oligoadenylate synthetase-like 2 [Source:MGI Symbol;Acc:MGI:1344390]	23962	protein_coding	3123	5	0	1356.02	262.92	1445.5	1341	1281.6	321.9	203.9
Gm42632	ENSMUSG00000106832.1	predicted gene 42632 [Source:MGI Symbol;Acc:MGI:5662769]	NA	TEC	2411	5	0.00641096	35.1	4.44	58	25.9	21.4	7.5	1.4
Snord71	ENSMUSG00000077549.1	small nucleolar RNA, C/D box 71 [Source:MGI Symbol;Acc:MGI:3819554]	NA	snoRNA	85	4.99	2.81101e-05	108.19	18.58	118.9	87.5	118.1	19.1	18
Slc30a4	ENSMUSG00000005802.12	solute carrier family 30 (zinc transporter), member 4 [Source:MGI Symbol;Acc:MGI:1345282]	22785	protein_coding	5458	4.99	2.0042e-06	2949.5	526.04	2365.7	2737.5	3745.2	375.2	676.9
Gm13391	ENSMUSG00000086109.2	predicted gene 13391 [Source:MGI Symbol;Acc:MGI:3651526]	NA	lincRNA	816	4.99	1.1837e-06	176.84	31.62	222.3	138	170.2	29.9	33.3
Ifit2	ENSMUSG00000045932.12	interferon-induced protein with tetratricopeptide repeats 2 [Source:MGI Symbol;Acc:MGI:99449]	15958	protein_coding	3818	4.97	2e-09	602.26	112.26	812.6	486.9	507.3	103.1	121.4
Gm44120	ENSMUSG00000108290.1	predicted gene, 44120 [Source:MGI Symbol;Acc:MGI:5690512]	NA	TEC	3023	4.96	0.012125	66.88	7.14	11.3	59.2	130.2	6.7	7.6
Pros1	ENSMUSG00000022912.8	protein S (alpha) [Source:MGI Symbol;Acc:MGI:1095733]	19128	protein_coding	3303	-4.96	0	456.8	2297.98	487	462.2	421.2	2171.9	2424
D130062J10Rik	ENSMUSG00000114598.1	RIKEN cDNA D130062J10 gene [Source:MGI Symbol;Acc:MGI:2441949]	NA	sense_intronic	2800	4.96	0	439.22	84.03	395	463.4	459.2	101.5	66.6
Sirpb1c	ENSMUSG00000074677.11	signal-regulatory protein beta 1C [Source:MGI Symbol;Acc:MGI:3807521]	100038947	protein_coding	2489	-4.93	0	194.06	978.36	256.2	198.4	127.5	1002.4	954.4
BC030867	ENSMUSG00000034773.16	cDNA sequence BC030867 [Source:MGI Symbol;Acc:MGI:2387601]	217216	protein_coding	2813	4.91	3.78015e-05	122.49	21.29	114.7	114.6	138.2	14.1	28.4
Chd5	ENSMUSG00000005045.16	chromodomain helicase DNA binding protein 5 [Source:MGI Symbol;Acc:MGI:3036258]	269610	protein_coding	9486	-4.9	0	111.55	579.8	96.3	135.6	102.8	613.1	546.5
Bst1	ENSMUSG00000029082.17	bone marrow stromal cell antigen 1 [Source:MGI Symbol;Acc:MGI:105370]	12182	protein_coding	2856	-4.89	0	358.18	1824.45	443.1	369.8	261.7	1514.8	2134.1
Smox	ENSMUSG00000027333.18	spermine oxidase [Source:MGI Symbol;Acc:MGI:2445356]	228608	protein_coding	2299	4.89	0	2663.25	529.03	2511.5	2922.4	2555.8	623.9	434.2
Gm37860	ENSMUSG00000103763.1	predicted gene, 37860 [Source:MGI Symbol;Acc:MGI:5611088]	NA	TEC	1034	-4.87	0.0208257	3.95	40.35	4.2	4.9	2.7	55.7	25
Plscr4	ENSMUSG00000032377.8	phospholipid scramblase 4 [Source:MGI Symbol;Acc:MGI:2143267]	235527	protein_coding	3204	-4.86	0.000595194	19.54	119.19	15.6	28.3	14.7	123.9	114.4
Ppp1r9a	ENSMUSG00000032827.15	protein phosphatase 1, regulatory subunit 9A [Source:MGI Symbol;Acc:MGI:2442401]	243725	protein_coding	9547	-4.86	6.53663e-05	70.89	410.62	41.1	55.5	116.1	417.6	403.7
Gm44664	ENSMUSG00000108522.1	predicted gene 44664 [Source:MGI Symbol;Acc:MGI:5753240]	NA	TEC	1786	4.86	0.00012009	240.99	41.4	236.4	209.5	277	39.1	43.7
Gm25395	ENSMUSG00000087968.1	predicted gene, 25395 [Source:MGI Symbol;Acc:MGI:5455172]	NA	scaRNA	272	4.85	0	4820.63	962.05	3839.5	4257.3	6365.1	776.9	1147.2
Slc4a8	ENSMUSG00000023032.12	solute carrier family 4 (anion exchanger), member 8 [Source:MGI Symbol;Acc:MGI:1928745]	59033	protein_coding	11790	4.85	5.273e-06	966.35	176.18	1080.2	1029.2	789.6	204.6	147.7
Gm43274	ENSMUSG00000107116.1	predicted gene 43274 [Source:MGI Symbol;Acc:MGI:5663411]	NA	TEC	5000	4.85	3.437e-07	1248.61	232.48	1092.9	1048.9	1604	285.3	179.6
Arhgap10	ENSMUSG00000037148.8	Rho GTPase activating protein 10 [Source:MGI Symbol;Acc:MGI:1925764]	78514	protein_coding	3084	4.83	1e-10	489.51	95.2	672.5	461	335.1	98.2	92.2
Spsb4	ENSMUSG00000046997.5	splA/ryanodine receptor domain and SOCS box containing 4 [Source:MGI Symbol;Acc:MGI:2183445]	211949	protein_coding	2944	4.82	0.00257134	50.6	7.42	92	35.7	24	5.8	9
Treml2	ENSMUSG00000071068.7	triggering receptor expressed on myeloid cells-like 2 [Source:MGI Symbol;Acc:MGI:2147038]	328833	protein_coding	3983	4.82	5e-10	273.92	53.11	312.9	237.9	271	54.9	51.3
Rsad2	ENSMUSG00000020641.16	radical S-adenosyl methionine domain containing 2 [Source:MGI Symbol;Acc:MGI:1929628]	58185	protein_coding	4189	4.82	0	658.41	130.43	842.4	624.9	508	129.8	131.1
Gm45191	ENSMUSG00000108752.1	predicted gene 45191 [Source:MGI Symbol;Acc:MGI:5753767]	NA	TEC	5439	4.81	1.111e-07	674.83	127.93	600.3	669.3	754.9	112.3	143.6
Apof	ENSMUSG00000047631.3	apolipoprotein F [Source:MGI Symbol;Acc:MGI:104539]	103161	protein_coding	1258	4.81	0.00600203	61.37	8.32	65.1	38.2	80.8	8.3	8.3
Dtna	ENSMUSG00000024302.16	dystrobrevin alpha [Source:MGI Symbol;Acc:MGI:106039]	13527	protein_coding	6295	-4.81	0.000211982	32.04	189.16	14.2	41.9	40	156.4	221.9
Gm13312	ENSMUSG00000083633.2	predicted gene 13312 [Source:MGI Symbol;Acc:MGI:3651094]	NA	processed_pseudogene	718	4.8	0.0183768	58.7	4.85	43.9	55.5	76.8	8.3	1.4
Gm45407	ENSMUSG00000109873.1	predicted gene 45407 [Source:MGI Symbol;Acc:MGI:5791243]	NA	TEC	3676	4.79	0.000749609	81.43	13.24	124.6	61.6	58.1	13.3	13.2
Prrx1	ENSMUSG00000026586.16	paired related homeobox 1 [Source:MGI Symbol;Acc:MGI:97712]	18933	protein_coding	6527	4.79	0.0121081	44.12	5.06	19.8	27.1	85.4	2.5	7.6
Cd226	ENSMUSG00000034028.15	CD226 antigen [Source:MGI Symbol;Acc:MGI:3039602]	225825	protein_coding	2357	-4.79	1.6048e-06	57.59	310.58	53.8	54.2	64.7	277.8	343.3
Wdr46-ps	ENSMUSG00000105893.1	Wdr46 retrotransposed pseudogene [Source:MGI Symbol;Acc:MGI:5010132]	NA	processed_pseudogene	1712	4.79	0.000114855	138.16	24.13	148.7	102.3	163.5	19.1	29.1
Slc16a10	ENSMUSG00000019838.11	solute carrier family 16 (monocarboxylic acid transporters), member 10 [Source:MGI Symbol;Acc:MGI:1919722]	72472	protein_coding	5397	-4.78	0	353.83	1711.46	358.2	404.3	299	1778.5	1644.5
Serpinb6a	ENSMUSG00000060147.15	serine (or cysteine) peptidase inhibitor, clade B, member 6a [Source:MGI Symbol;Acc:MGI:103123]	20719	protein_coding	2191	-4.77	2.68784e-05	194.34	1075.74	165.6	214.5	202.9	980.7	1170.8
Tiaf2	ENSMUSG00000115568.1	TGF-beta1-induced anti-apoptotic factor 2 [Source:MGI Symbol;Acc:MGI:2651383]	NA	TEC	1897	4.77	3.5822e-06	179.45	33.56	96.3	246.5	195.6	40.8	26.4
Cep295nl	ENSMUSG00000076433.4	CEP295 N-terminal like [Source:MGI Symbol;Acc:MGI:1929713]	58251	protein_coding	1944	4.77	0.00174961	84.36	13.04	160	28.3	64.7	10.8	15.3
Gm37745	ENSMUSG00000103146.1	predicted gene, 37745 [Source:MGI Symbol;Acc:MGI:5610973]	NA	TEC	8163	4.76	0.000622748	543.89	90.62	338.4	412.9	880.4	93.2	88.1
Pparg	ENSMUSG00000000440.12	peroxisome proliferator activated receptor gamma [Source:MGI Symbol;Acc:MGI:97747]	19016	protein_coding	2125	-4.75	0	452.96	2203.47	433.2	523.8	401.8	2102.9	2304.1
Mcrip2	ENSMUSG00000025732.5	MAPK regulated corepressor interacting protein 2 [Source:MGI Symbol;Acc:MGI:1915491]	68241	protein_coding	816	-4.74	0.00824353	4.43	31.96	1.4	9.9	2	34.1	29.8
Tacstd2	ENSMUSG00000051397.5	tumor-associated calcium signal transducer 2 [Source:MGI Symbol;Acc:MGI:1861606]	56753	protein_coding	1735	4.73	0.00174961	31.4	4.99	28.3	34.5	31.4	5.8	4.2
Trem1	ENSMUSG00000042265.13	triggering receptor expressed on myeloid cells 1 [Source:MGI Symbol;Acc:MGI:1930005]	58217	protein_coding	2993	-4.73	3.45e-08	483.82	2497.8	584.7	469.6	397.2	2944.7	2050.9
Trem3	ENSMUSG00000041754.5	triggering receptor expressed on myeloid cells 3 [Source:MGI Symbol;Acc:MGI:1930003]	58218	protein_coding	994	-4.72	1.22e-08	40.43	201.42	42.5	55.5	23.4	241.2	161.6
Cenpu	ENSMUSG00000031629.14	centromere protein U [Source:MGI Symbol;Acc:MGI:1919126]	71876	protein_coding	3010	4.71	6.93182e-05	170.11	30.86	94.9	149.1	266.3	25	36.8
Gm37531	ENSMUSG00000103696.1	predicted gene, 37531 [Source:MGI Symbol;Acc:MGI:5610759]	NA	TEC	5415	4.7	1.593e-07	1321.99	256.13	1296.8	1238.7	1430.4	261.2	251.1
Gm49331	ENSMUSG00000114025.1	predicted gene, 49331 [Source:MGI Symbol;Acc:MGI:6121516]	NA	unprocessed_pseudogene	1214	-4.69	0.000154423	22.91	132.86	8.5	22.2	38	113.1	152.6
Gm47693	ENSMUSG00000112338.1	predicted gene, 47693 [Source:MGI Symbol;Acc:MGI:6096801]	NA	TEC	1521	4.69	0.000142984	127.93	22.61	123.2	181.2	79.4	17.5	27.7
Ankrd66	ENSMUSG00000096140.2	ankyrin repeat domain 66 [Source:MGI Symbol;Acc:MGI:1925106]	100043332	protein_coding	1307	4.67	0.0162467	15.66	1.73	7.1	25.9	14	0	3.5
Gm43273	ENSMUSG00000104966.1	predicted gene 43273 [Source:MGI Symbol;Acc:MGI:5663410]	NA	TEC	2594	4.67	0.000322207	96.37	16.92	92	102.3	94.8	24.1	9.7
S1pr3	ENSMUSG00000067586.4	sphingosine-1-phosphate receptor 3 [Source:MGI Symbol;Acc:MGI:1339365]	13610	protein_coding	4463	4.67	2.23541e-05	126.93	23.65	87.8	120.8	172.2	13.3	34
Pkd1l2	ENSMUSG00000034416.18	polycystic kidney disease 1 like 2 [Source:MGI Symbol;Acc:MGI:2664668]	76645	protein_coding	7389	4.66	0.000129965	357.53	64.27	226.5	316.8	529.3	89	39.5
Gpr141b	ENSMUSG00000047462.9	G protein-coupled receptor 141B [Source:MGI Symbol;Acc:MGI:2441809]	319293	lincRNA	2764	-4.64	1.3514e-06	109.38	561.73	154.3	117.1	56.7	479.1	644.3
Gm28277	ENSMUSG00000100620.1	predicted gene 28277 [Source:MGI Symbol;Acc:MGI:5578983]	NA	sense_intronic	885	4.63	0.0168643	31.09	3.19	35.4	34.5	23.4	0.8	5.5
Plekhg1	ENSMUSG00000040624.17	pleckstrin homology domain containing, family G (with RhoGef domain) member 1 [Source:MGI Symbol;Acc:MGI:2676551]	213783	protein_coding	7369	-4.63	0	527.83	2493.81	584.7	575.6	423.2	2316.7	2671
Msrb1	ENSMUSG00000075705.12	methionine sulfoxide reductase B1 [Source:MGI Symbol;Acc:MGI:1351642]	27361	protein_coding	1211	-4.61	0	772.71	3699.07	921.6	834.5	562	3445.5	3952.7
Otof	ENSMUSG00000062372.13	otoferlin [Source:MGI Symbol;Acc:MGI:1891247]	83762	protein_coding	7419	-4.61	0.00597382	8.85	62.55	0	9.9	16.7	43.3	81.8
Gm43788	ENSMUSG00000107286.1	predicted gene 43788 [Source:MGI Symbol;Acc:MGI:5663925]	NA	TEC	2417	4.6	2.5587e-06	1368.88	266.39	1158.1	1064.9	1883.6	309.4	223.3
Gm37347	ENSMUSG00000102975.1	predicted gene, 37347 [Source:MGI Symbol;Acc:MGI:5610575]	NA	TEC	3071	4.6	0.00258026	5636.92	888.47	3525.2	4549.4	8836.1	1260.2	516.7
Retnla	ENSMUSG00000061100.4	resistin like alpha [Source:MGI Symbol;Acc:MGI:1888504]	57262	protein_coding	599	4.59	0.00191019	3410.12	553.5	4269.9	3079	2881.5	417.6	689.4
Gm12219	ENSMUSG00000080768.1	predicted gene 12219 [Source:MGI Symbol;Acc:MGI:3649338]	NA	processed_pseudogene	443	4.59	0.000239786	91.65	16.64	70.8	97.4	106.8	20.8	12.5
Ramp1	ENSMUSG00000034353.14	receptor (calcitonin) activity modifying protein 1 [Source:MGI Symbol;Acc:MGI:1858418]	51801	protein_coding	2325	-4.59	0	157.67	755.94	194	192.3	86.8	704.6	807.3
Sfmbt2	ENSMUSG00000061186.15	Scm-like with four mbt domains 2 [Source:MGI Symbol;Acc:MGI:2447794]	353282	protein_coding	7874	4.59	0.000160738	80.32	14.7	87.8	92.4	60.7	22.5	6.9
Ncoa4	ENSMUSG00000056234.15	nuclear receptor coactivator 4 [Source:MGI Symbol;Acc:MGI:1350932]	27057	protein_coding	4733	-4.57	0	999.9	4701.91	950	1021.8	1027.9	3957.9	5445.9
Ckap4	ENSMUSG00000046841.5	cytoskeleton-associated protein 4 [Source:MGI Symbol;Acc:MGI:2444926]	216197	protein_coding	3089	4.56	0	628.07	131.59	781.5	594.1	508.6	173	90.2
mt-Co1	ENSMUSG00000064351.1	mitochondrially encoded cytochrome c oxidase I [Source:MGI Symbol;Acc:MGI:102504]	17708	protein_coding	1545	4.55	0	283142	60242.7	231100	206371	411956	55426	65059.3
Gm25993	ENSMUSG00000093132.1	predicted gene, 25993 [Source:MGI Symbol;Acc:MGI:5455770]	NA	miRNA	80	4.53	0.0141576	39.57	4.58	73.6	19.7	25.4	5	4.2
Eln	ENSMUSG00000029675.12	elastin [Source:MGI Symbol;Acc:MGI:95317]	13717	protein_coding	3853	4.53	4.07e-08	450.73	91.8	392.2	536.2	423.9	90.7	92.9
2310043L19Rik	ENSMUSG00000101746.1	RIKEN cDNA 2310043L19 gene [Source:MGI Symbol;Acc:MGI:1922839]	NA	lincRNA	698	4.52	0.007258	75.7	10.88	43.9	60.4	122.8	18.3	3.5
Zfp125	ENSMUSG00000069755.5	zinc finger protein 125 [Source:MGI Symbol;Acc:MGI:1336211]	NA	transcribed_unprocessed_pseudogene	2488	-4.52	1.903e-06	52.19	261.62	46.7	67.8	42.1	231.3	292
Siglec1	ENSMUSG00000027322.11	sialic acid binding Ig-like lectin 1, sialoadhesin [Source:MGI Symbol;Acc:MGI:99668]	20612	protein_coding	6387	-4.52	0	851.8	4040.16	1186.4	819.7	549.3	3715	4365.4
Slco4a1	ENSMUSG00000038963.15	solute carrier organic anion transporter family, member 4a1 [Source:MGI Symbol;Acc:MGI:1351866]	108115	protein_coding	3101	4.52	0.000191154	128.07	23.71	177	92.4	114.8	34.9	12.5
Ifi213	ENSMUSG00000073491.11	interferon activated gene 213 [Source:MGI Symbol;Acc:MGI:3695276]	623121	protein_coding	3090	4.51	2.365e-07	442.19	89.31	515.3	438.8	372.5	94	84.6
Gm38070	ENSMUSG00000103560.1	predicted gene, 38070 [Source:MGI Symbol;Acc:MGI:5611298]	NA	TEC	6480	4.51	0.00242422	63.23	10.4	75	41.9	72.8	16.6	4.2
ERCC-00144	ERCC-00144		NA			4.49	0.00592575	143.55	21.22	178.4	56.7	195.6	21.6	20.8
Hbegf	ENSMUSG00000024486.5	heparin-binding EGF-like growth factor [Source:MGI Symbol;Acc:MGI:96070]	15200	protein_coding	2373	4.49	4.46611e-05	208.45	39.87	287.4	230.5	107.5	41.6	38.1
Gm43275	ENSMUSG00000106798.1	predicted gene 43275 [Source:MGI Symbol;Acc:MGI:5663412]	NA	TEC	1020	4.48	9.98491e-05	605.04	114.48	472.9	490.6	851.7	121.4	107.5
Atxn1	ENSMUSG00000046876.16	ataxin 1 [Source:MGI Symbol;Acc:MGI:104783]	20238	protein_coding	10569	-4.48	0	528.16	2419.17	559.2	498	527.3	2336.6	2501.7
Rpl29	ENSMUSG00000048758.14	ribosomal protein L29 [Source:MGI Symbol;Acc:MGI:99687]	19944	protein_coding	845	-4.48	0	542.91	2488.03	488.4	511.5	628.8	2656	2320
Rflnb	ENSMUSG00000020846.6	refilin B [Source:MGI Symbol;Acc:MGI:1923816]	76566	protein_coding	3512	4.48	0.000111372	220.53	41.74	226.5	122	313	43.3	40.2
Stmn1-rs1	ENSMUSG00000111564.1	stathmin 1, related sequence 1 [Source:MGI Symbol;Acc:MGI:96740]	NA	processed_pseudogene	462	4.47	0.00120893	46.26	8.18	43.9	30.8	64.1	10.8	5.5
Lpar4	ENSMUSG00000049929.7	lysophosphatidic acid receptor 4 [Source:MGI Symbol;Acc:MGI:1925384]	78134	protein_coding	4238	-4.46	0.0149489	8.97	68.37	7.1	18.5	1.3	54.9	81.8
Padi4	ENSMUSG00000025330.6	peptidyl arginine deiminase, type IV [Source:MGI Symbol;Acc:MGI:1338898]	18602	protein_coding	3021	4.46	1.68805e-05	78.24	15.39	94.9	35.7	104.1	14.1	16.6
Btnl2	ENSMUSG00000024340.14	butyrophilin-like 2 [Source:MGI Symbol;Acc:MGI:1859549]	547431	protein_coding	2564	4.46	0.00199262	103.52	17.41	52.4	122	136.2	13.3	21.5
Gngt2	ENSMUSG00000038811.13	guanine nucleotide binding protein (G protein), gamma transducing activity polypeptide 2 [Source:MGI Symbol;Acc:MGI:893584]	14710	protein_coding	1587	-4.45	0	322.06	1485.53	436	255.1	275	1667.8	1303.2
Gm17068	ENSMUSG00000078528.2	predicted gene 17068 [Source:MGI Symbol;Acc:MGI:4937895]	NA	processed_pseudogene	980	4.44	2.10629e-05	228.04	45.07	158.6	221.9	303.7	49.9	40.2
Tmem273	ENSMUSG00000041707.8	transmembrane protein 273 [Source:MGI Symbol;Acc:MGI:1916319]	69069	protein_coding	1489	-4.44	5.837e-07	58.24	282.91	60.9	67.8	46.1	232.9	332.9
Gm37613	ENSMUSG00000103834.1	predicted gene, 37613 [Source:MGI Symbol;Acc:MGI:5610841]	NA	TEC	3580	-4.43	0.0039804	41.22	260.94	18.4	18.5	86.8	202.1	319.7
Steap4	ENSMUSG00000012428.9	STEAP family member 4 [Source:MGI Symbol;Acc:MGI:1923560]	117167	protein_coding	3155	4.43	0.00312841	50.73	8.25	41.1	60.4	50.7	7.5	9
Cxcl3	ENSMUSG00000029379.10	chemokine (C-X-C motif) ligand 3 [Source:MGI Symbol;Acc:MGI:3037818]	330122	protein_coding	3498	-4.42	0.00017443	47.14	250.87	22.7	56.7	62.1	227.1	274.7
B130021K23Rik	ENSMUSG00000108042.1	RIKEN cDNA B130021K23 gene [Source:MGI Symbol;Acc:MGI:2442518]	NA	TEC	2593	4.42	3.76e-08	820.32	172.08	521	936.8	1003.2	222.1	122.1
Mthfr	ENSMUSG00000029009.17	methylenetetrahydrofolate reductase [Source:MGI Symbol;Acc:MGI:106639]	17769	protein_coding	6072	4.41	0	2964.37	654.95	2924.9	2833.7	3134.5	741.2	568.7
Siglece	ENSMUSG00000030474.9	sialic acid binding Ig-like lectin E [Source:MGI Symbol;Acc:MGI:1932475]	83382	protein_coding	1849	-4.41	1.63e-08	125.15	593.81	165.6	93.7	116.1	623	564.6
Cpne8	ENSMUSG00000052560.15	copine VIII [Source:MGI Symbol;Acc:MGI:1914121]	66871	protein_coding	3366	-4.4	0.0165707	79.61	631.74	35.4	57.9	145.5	658	605.5
Gm47138	ENSMUSG00000113003.1	predicted gene, 47138 [Source:MGI Symbol;Acc:MGI:6095896]	NA	TEC	3370	4.39	3.08289e-05	1146.11	227.27	774.4	1068.6	1595.3	289.5	165.1
Pqlc3	ENSMUSG00000045679.14	PQ loop repeat containing [Source:MGI Symbol;Acc:MGI:2444067]	217430	protein_coding	3045	-4.38	0	247.52	1110.49	244.9	252.7	245	973.2	1247.7
Ccl5	ENSMUSG00000035042.2	chemokine (C-C motif) ligand 5 [Source:MGI Symbol;Acc:MGI:98262]	20304	protein_coding	668	-4.38	1.01e-08	181.38	851.12	219.4	181.2	143.5	885.9	816.3
Igf2bp2	ENSMUSG00000033581.17	insulin-like growth factor 2 mRNA binding protein 2 [Source:MGI Symbol;Acc:MGI:1890358]	319765	protein_coding	4952	-4.37	1.5553e-06	61.21	297.47	62.3	57.9	63.4	262	332.9
Mpp1	ENSMUSG00000031402.12	membrane protein, palmitoylated [Source:MGI Symbol;Acc:MGI:105941]	17524	protein_coding	2849	-4.37	0	395.84	1750.73	450.2	396.9	340.4	1741.9	1759.6
C5ar2	ENSMUSG00000074361.10	complement component 5a receptor 2 [Source:MGI Symbol;Acc:MGI:2442013]	319430	protein_coding	3429	-4.37	4.598e-07	105.44	504.01	109	131.9	75.4	544	464
Gm48986	ENSMUSG00000115570.1	predicted gene, 48986 [Source:MGI Symbol;Acc:MGI:6118332]	NA	TEC	1216	4.36	5.10156e-05	136.67	27.04	143	128.2	138.8	29.1	25
Ttyh2	ENSMUSG00000034714.9	tweety family member 2 [Source:MGI Symbol;Acc:MGI:2157091]	117160	protein_coding	3486	-4.36	2e-10	259.42	1198.96	332.7	236.7	208.9	1098.9	1299.1
Gm11702	ENSMUSG00000084277.1	predicted gene 11702 [Source:MGI Symbol;Acc:MGI:3649846]	NA	processed_pseudogene	69	4.36	0.0020712	73.22	12.83	59.5	48.1	112.1	16.6	9
Plekhf1	ENSMUSG00000074170.5	pleckstrin homology domain containing, family F (with FYVE domain) member 1 [Source:MGI Symbol;Acc:MGI:1919537]	72287	protein_coding	5263	4.35	0.0035645	176.59	29.05	186.9	203.4	139.5	28.3	29.8
Ampd3	ENSMUSG00000005686.17	adenosine monophosphate deaminase 3 [Source:MGI Symbol;Acc:MGI:1096344]	11717	protein_coding	4094	-4.35	0	204.19	904.93	210.9	187.4	214.3	924.2	885.7
mt-Nd5	ENSMUSG00000064367.1	mitochondrially encoded NADH dehydrogenase 5 [Source:MGI Symbol;Acc:MGI:102496]	17721	protein_coding	1824	4.35	0	45871.8	10043.9	31989.9	35252.9	70372.7	10381.3	9706.6
Hsd3b7	ENSMUSG00000042289.11	hydroxy-delta-5-steroid dehydrogenase, 3 beta- and steroid delta-isomerase 7 [Source:MGI Symbol;Acc:MGI:2141879]	101502	protein_coding	2286	-4.35	0.00452167	26.59	162.74	31.1	17.3	31.4	168	157.4
Syde2	ENSMUSG00000036863.12	synapse defective 1, Rho GTPase, homolog 2 (C. elegans) [Source:MGI Symbol;Acc:MGI:3036264]	214804	protein_coding	5495	-4.34	4.90922e-05	33.34	166.91	43.9	23.4	32.7	130.6	203.2
Bex6	ENSMUSG00000075269.5	brain expressed family member 6 [Source:MGI Symbol;Acc:MGI:3588247]	328660	protein_coding	988	4.33	0.00157636	40.26	7.07	42.5	45.6	32.7	5.8	8.3
Zfp503	ENSMUSG00000039081.10	zinc finger protein 503 [Source:MGI Symbol;Acc:MGI:1353644]	218820	protein_coding	4216	-4.33	1.05351e-05	36.26	179.17	32.6	30.8	45.4	169.7	188.7
Cacna1d	ENSMUSG00000015968.17	calcium channel, voltage-dependent, L type, alpha 1D subunit [Source:MGI Symbol;Acc:MGI:88293]	12289	protein_coding	9658	4.31	0	480.66	106.23	622.9	457.3	361.8	93.2	119.3
Mfap3l	ENSMUSG00000031647.10	microfibrillar-associated protein 3-like [Source:MGI Symbol;Acc:MGI:1918556]	71306	protein_coding	6335	-4.31	8.4701e-06	20.28	99.43	14.2	24.7	22	99	99.9
Arfgef3	ENSMUSG00000019852.7	ARFGEF family member 3 [Source:MGI Symbol;Acc:MGI:106387]	215821	protein_coding	14579	4.3	3.6431e-06	120.6	25.17	138.7	110.9	112.1	27.5	22.9
Pde4c	ENSMUSG00000031842.14	phosphodiesterase 4C, cAMP specific [Source:MGI Symbol;Acc:MGI:99556]	110385	protein_coding	3452	4.3	0.00275551	246.34	42.5	143	273.6	322.4	48.2	36.8
Serpina3g	ENSMUSG00000041481.16	serine (or cysteine) peptidase inhibitor, clade A, member 3G [Source:MGI Symbol;Acc:MGI:105046]	20715	protein_coding	1803	4.29	6.27217e-05	400.77	80.3	472.9	387	342.4	64.9	95.7
Gm43051	ENSMUSG00000107364.1	predicted gene 43051 [Source:MGI Symbol;Acc:MGI:5663188]	NA	TEC	2678	4.27	3.725e-06	479.28	100.88	370.9	350.1	716.9	124.8	77
Smpdl3a	ENSMUSG00000019872.13	sphingomyelin phosphodiesterase, acid-like 3A [Source:MGI Symbol;Acc:MGI:1931437]	57319	protein_coding	1961	-4.27	0	578.15	2539.75	756	547.3	431.2	2468.9	2610.6
Gm19238	ENSMUSG00000113577.1	predicted gene, 19238 [Source:MGI Symbol;Acc:MGI:5011423]	NA	processed_pseudogene	1260	4.27	0.0213461	38.25	3.61	39.6	19.7	55.4	1.7	5.5
Tm4sf19	ENSMUSG00000079625.2	transmembrane 4 L six family member 19 [Source:MGI Symbol;Acc:MGI:3645933]	277203	protein_coding	1257	4.27	6.51695e-05	88.34	17.68	111.8	92.4	60.7	16.6	18.7
Phlda1	ENSMUSG00000020205.8	pleckstrin homology like domain, family A, member 1 [Source:MGI Symbol;Acc:MGI:1096880]	21664	protein_coding	1949	-4.25	1.021e-07	294.33	1358.53	341.2	267.5	274.3	1429.1	1288
Csf1	ENSMUSG00000014599.10	colony stimulating factor 1 (macrophage) [Source:MGI Symbol;Acc:MGI:1339753]	12977	protein_coding	4176	4.25	0.000107707	693.36	138.62	1046.2	579.3	454.6	107.3	169.9
Arl11	ENSMUSG00000043157.8	ADP-ribosylation factor-like 11 [Source:MGI Symbol;Acc:MGI:2444054]	219144	protein_coding	2095	-4.24	0	144.6	637.1	165.6	146.7	121.5	588.9	685.3
Hsd11b1	ENSMUSG00000016194.14	hydroxysteroid 11-beta dehydrogenase 1 [Source:MGI Symbol;Acc:MGI:103562]	15483	protein_coding	1978	-4.24	2.6e-09	57.68	261.19	43.9	76.4	52.7	284.5	237.9
Eid3	ENSMUSG00000109864.1	EP300 interacting inhibitor of differentiation 3 [Source:MGI Symbol;Acc:MGI:1913591]	66341	protein_coding	1305	4.23	7.259e-07	2088.5	448.92	1621	2015.3	2629.2	603.1	294.8
Snora57	ENSMUSG00000070167.1	small nucleolar RNA, H/ACA box 57 [Source:MGI Symbol;Acc:MGI:5455599]	NA	snoRNA	148	4.23	0.000242106	184.26	36.54	240.7	163.9	148.2	55.7	17.3
P2ry1	ENSMUSG00000027765.6	purinergic receptor P2Y, G-protein coupled 1 [Source:MGI Symbol;Acc:MGI:105049]	18441	protein_coding	3886	4.23	9.15753e-05	178.59	35.92	274.7	175	86.1	31.6	40.2
Mgst3	ENSMUSG00000026688.5	microsomal glutathione S-transferase 3 [Source:MGI Symbol;Acc:MGI:1913697]	66447	protein_coding	1097	-4.22	1.5158e-06	57.26	270.77	42.5	50.5	78.8	266.2	275.3
Abhd3	ENSMUSG00000002475.15	abhydrolase domain containing 3 [Source:MGI Symbol;Acc:MGI:2147183]	106861	protein_coding	1962	-4.22	0.0178026	13.57	103.8	0	16	24.7	109.8	97.8
Stra6l	ENSMUSG00000028327.14	STRA6-like [Source:MGI Symbol;Acc:MGI:1921402]	74152	protein_coding	7254	4.22	1e-10	739.17	166.2	774.4	714.9	728.2	163.9	168.5
Nav2	ENSMUSG00000052512.17	neuron navigator 2 [Source:MGI Symbol;Acc:MGI:2183691]	78286	protein_coding	11317	-4.21	0	498.28	2220.46	366.7	464.7	663.5	2090.4	2350.5
ERCC-00085	ERCC-00085		NA			4.2	0.00405802	70.18	11.99	76.4	65.3	68.8	15	9
Ptpn12	ENSMUSG00000028771.13	protein tyrosine phosphatase, non-receptor type 12 [Source:MGI Symbol;Acc:MGI:104673]	19248	protein_coding	3280	-4.19	0	1836.3	7845.29	1899.9	1921.6	1687.4	7109.7	8580.9
Gzma	ENSMUSG00000023132.8	granzyme A [Source:MGI Symbol;Acc:MGI:109266]	14938	protein_coding	996	-4.18	0.0284403	100.38	995.79	131.7	161.5	8	677.9	1313.6
Gm43412	ENSMUSG00000105107.1	predicted gene 43412 [Source:MGI Symbol;Acc:MGI:5663549]	NA	TEC	2818	4.18	2.37461e-05	433.12	91.38	378	294.6	626.8	131.4	51.3
Ms4a14	ENSMUSG00000099398.1	membrane-spanning 4-domains, subfamily A, member 14 [Source:MGI Symbol;Acc:MGI:2686122]	383435	protein_coding	4065	4.17	0.00043264	235.46	46.25	395	140.5	170.9	43.3	49.2
Slc16a7	ENSMUSG00000020102.15	solute carrier family 16 (monocarboxylic acid transporters), member 7 [Source:MGI Symbol;Acc:MGI:1330284]	20503	protein_coding	10981	-4.17	0	177.43	767.17	208.1	171.3	152.9	731.2	803.2
Oasl1	ENSMUSG00000041827.15	2'-5' oligoadenylate synthetase-like 1 [Source:MGI Symbol;Acc:MGI:2180849]	231655	protein_coding	2181	4.17	8.04e-08	502.67	111.62	617.3	510.3	380.5	153.9	69.4
Gm42602	ENSMUSG00000104698.1	predicted gene 42602 [Source:MGI Symbol;Acc:MGI:5662739]	NA	TEC	3224	4.16	0.000496732	282.39	56.09	178.4	305.7	363.1	65.7	46.5
Pilrb2	ENSMUSG00000066682.11	paired immunoglobin-like type 2 receptor beta 2 [Source:MGI Symbol;Acc:MGI:2450535]	545812	protein_coding	1807	-4.15	2.85e-08	88.16	394.46	110.4	57.9	96.1	423.4	365.5
Mefv	ENSMUSG00000022534.14	Mediterranean fever [Source:MGI Symbol;Acc:MGI:1859396]	54483	protein_coding	3096	4.15	9.72e-08	3127.21	695.74	2723.9	2841.1	3816.7	960.8	430.7
Klrc1	ENSMUSG00000030167.15	killer cell lectin-like receptor subfamily C, member 1 [Source:MGI Symbol;Acc:MGI:1336161]	16641	protein_coding	1984	-4.15	0.0125595	22.98	152.84	34	21	14	94.8	210.8
P2ry10b	ENSMUSG00000054293.10	purinergic receptor P2Y, G-protein coupled 10B [Source:MGI Symbol;Acc:MGI:2441814]	213438	protein_coding	3044	-4.14	9e-10	192.36	841.89	192.5	240.4	144.2	653.8	1030
Tppp3	ENSMUSG00000014846.12	tubulin polymerization-promoting protein family member 3 [Source:MGI Symbol;Acc:MGI:1915221]	67971	protein_coding	1396	-4.13	0	405.68	1758.04	427.6	523.8	265.7	1904.9	1611.2
Hes1	ENSMUSG00000022528.8	hes family bHLH transcription factor 1 [Source:MGI Symbol;Acc:MGI:104853]	15205	protein_coding	1468	-4.13	1.53873e-05	52.65	239.98	93.4	43.1	21.4	258.7	221.3
Plet1	ENSMUSG00000032068.14	placenta expressed transcript 1 [Source:MGI Symbol;Acc:MGI:1923759]	76509	protein_coding	1689	-4.13	0	1804.52	7759.43	1400.2	2051	1962.4	7361.7	8157.1
Skint3	ENSMUSG00000070868.11	selection and upkeep of intraepithelial T cells 3 [Source:MGI Symbol;Acc:MGI:3045331]	195564	protein_coding	3843	-4.12	6e-09	174.49	773.91	124.6	131.9	267	678.8	869
Mccc2	ENSMUSG00000021646.9	methylcrotonoyl-Coenzyme A carboxylase 2 (beta) [Source:MGI Symbol;Acc:MGI:1925288]	78038	protein_coding	2123	-4.12	1.008e-07	96.2	423.46	131.7	103.5	53.4	384.3	462.6
Cdk5r1	ENSMUSG00000048895.13	cyclin-dependent kinase 5, regulatory subunit 1 (p35) [Source:MGI Symbol;Acc:MGI:101764]	12569	protein_coding	4162	4.12	0.000270792	163.19	33.28	161.4	139.3	188.9	37.4	29.1
Rps26	ENSMUSG00000025362.6	ribosomal protein S26 [Source:MGI Symbol;Acc:MGI:1351628]	27370	protein_coding	903	-4.12	0	750.5	3187.05	678.1	818.4	754.9	3531.1	2843
Tcf7l2	ENSMUSG00000024985.18	transcription factor 7 like 2, T cell specific, HMG box [Source:MGI Symbol;Acc:MGI:1202879]	21416	protein_coding	4126	-4.11	0	968.29	4102.45	1040.6	995.9	868.4	4205.8	3999.1
Cd300ld3	ENSMUSG00000069607.4	CD300 molecule like family member D3 [Source:MGI Symbol;Acc:MGI:2687214]	382551	protein_coding	852	-4.11	0.000486331	43.9	216.19	63.7	49.3	18.7	243.7	188.7
Gm42766	ENSMUSG00000104929.1	predicted gene 42766 [Source:MGI Symbol;Acc:MGI:5662903]	NA	TEC	1332	-4.11	0.0241738	7.1	61.51	1.4	9.9	10	51.6	71.4
Fam20c	ENSMUSG00000025854.15	family with sequence similarity 20, member C [Source:MGI Symbol;Acc:MGI:2136853]	80752	protein_coding	3763	4.1	1.5185e-06	830.6	183.32	1335	746.9	409.8	223.8	142.9
Macrod1	ENSMUSG00000036278.6	MACRO domain containing 1 [Source:MGI Symbol;Acc:MGI:2147583]	107227	protein_coding	1274	-4.1	7.05675e-05	18.88	90.42	15.6	19.7	21.4	78.2	102.6
Gm13340	ENSMUSG00000083563.1	predicted gene 13340 [Source:MGI Symbol;Acc:MGI:3650227]	NA	unprocessed_pseudogene	1545	4.09	4.49769e-05	108.7	23.37	90.6	90	145.5	26.6	20.1
Pkib	ENSMUSG00000019876.15	protein kinase inhibitor beta, cAMP dependent, testis specific [Source:MGI Symbol;Acc:MGI:101937]	18768	protein_coding	5317	4.09	4.34e-08	5479.45	1256.18	3409.1	4644.3	8384.9	1107.2	1405.2
Chil1	ENSMUSG00000064246.10	chitinase-like 1 [Source:MGI Symbol;Acc:MGI:1340899]	12654	protein_coding	1839	4.09	0.0169543	338.79	38.69	152.9	477	386.5	35.8	41.6
Plcb1	ENSMUSG00000051177.16	phospholipase C, beta 1 [Source:MGI Symbol;Acc:MGI:97613]	18795	protein_coding	7202	-4.08	0	189.09	800.6	155.7	220.6	190.9	741.2	860
Slc35g1	ENSMUSG00000044026.2	solute carrier family 35, member G1 [Source:MGI Symbol;Acc:MGI:2444789]	240660	protein_coding	3471	-4.08	0.0151913	12.6	86.26	2.8	21	14	82.4	90.2
Rpl39	ENSMUSG00000079641.3	ribosomal protein L39 [Source:MGI Symbol;Acc:MGI:1914498]	67248	protein_coding	612	-4.08	0	796.8	3321.58	894.7	829.5	666.1	3088.6	3554.6
Gm47374	ENSMUSG00000113766.1	predicted gene, 47374 [Source:MGI Symbol;Acc:MGI:6096288]	NA	TEC	2494	4.07	0.00113513	94.38	18.51	79.3	69	134.8	14.1	22.9
Ak8	ENSMUSG00000026807.8	adenylate kinase 8 [Source:MGI Symbol;Acc:MGI:1916120]	68870	protein_coding	1567	-4.07	3.91461e-05	37.85	174.11	42.5	44.4	26.7	158.9	189.3
Cx3cr1	ENSMUSG00000052336.7	chemokine (C-X3-C motif) receptor 1 [Source:MGI Symbol;Acc:MGI:1333815]	13051	protein_coding	4493	-4.07	1.239e-07	492.59	2166.29	736.2	498	243.6	2369.1	1963.5
Slc6a8	ENSMUSG00000019558.14	solute carrier family 6 (neurotransmitter transporter, creatine), member 8 [Source:MGI Symbol;Acc:MGI:2147834]	102857	protein_coding	3964	4.05	1.48937e-05	224.53	48.95	308.6	210.8	154.2	42.4	55.5
Gm5171	ENSMUSG00000110744.1	predicted gene 5171 [Source:MGI Symbol;Acc:MGI:3642952]	NA	processed_pseudogene	1415	4.05	0.000198523	120.63	25.45	70.8	119.6	171.5	26.6	24.3
Tbc1d16	ENSMUSG00000039976.4	TBC1 domain family, member 16 [Source:MGI Symbol;Acc:MGI:2652878]	207592	protein_coding	6986	4.04	1e-10	1987.79	466.79	1942.4	2007.9	2013.1	450.9	482.7
Psd3	ENSMUSG00000030465.19	pleckstrin and Sec7 domain containing 3 [Source:MGI Symbol;Acc:MGI:1918215]	234353	protein_coding	11319	4.04	2.2601e-06	1376.62	308.42	1830.5	1432.3	867.1	289.5	327.4
Arap2	ENSMUSG00000037999.13	ArfGAP with RhoGAP domain, ankyrin repeat and PH domain 2 [Source:MGI Symbol;Acc:MGI:2684416]	212285	protein_coding	7306	4.02	1.6064e-06	4530.16	1023.84	2706.9	2873.1	8010.5	1082.2	965.5
Pygl	ENSMUSG00000021069.17	liver glycogen phosphorylase [Source:MGI Symbol;Acc:MGI:97829]	110095	protein_coding	3150	-4.02	0	942.58	3958.05	1203.4	766.7	857.7	3699.2	4216.9
Srr	ENSMUSG00000001323.17	serine racemase [Source:MGI Symbol;Acc:MGI:1351636]	27364	protein_coding	3699	-4.02	0.000649202	22.54	109.35	14.2	39.4	14	89	129.7
Tnfrsf26	ENSMUSG00000045362.8	tumor necrosis factor receptor superfamily, member 26 [Source:MGI Symbol;Acc:MGI:2651928]	244237	protein_coding	3107	-4.02	5.4248e-06	52.71	233.2	73.6	43.1	41.4	177.2	289.2
Doc2g	ENSMUSG00000024871.10	double C2, gamma [Source:MGI Symbol;Acc:MGI:1926250]	60425	protein_coding	2350	4.02	0.000531313	74.48	15.26	62.3	85	76.1	12.5	18
Lima1	ENSMUSG00000023022.14	LIM domain and actin binding 1 [Source:MGI Symbol;Acc:MGI:1920992]	65970	protein_coding	4243	-4.02	3e-10	958.97	4074.36	880.6	1005.8	990.5	3700.8	4447.9
9830107B12Rik	ENSMUSG00000073386.5	RIKEN cDNA 9830107B12 gene [Source:MGI Symbol;Acc:MGI:3608415]	328829	protein_coding	3600	4.01	0.00586208	81.25	14.01	145.8	18.5	79.4	18.3	9.7
mt-Nd4	ENSMUSG00000064363.1	mitochondrially encoded NADH dehydrogenase 4 [Source:MGI Symbol;Acc:MGI:102498]	17719	protein_coding	1378	4.01	1e-10	19856.2	4721.23	16687.3	14597.4	28283.9	4803.8	4638.6
mt-Nd2	ENSMUSG00000064345.1	mitochondrially encoded NADH dehydrogenase 2 [Source:MGI Symbol;Acc:MGI:102500]	17717	protein_coding	1038	4.01	9e-10	31533	7426.99	22934.9	23528.6	48135.5	7647.1	7206.9
Zfyve9	ENSMUSG00000034557.14	zinc finger, FYVE domain containing 9 [Source:MGI Symbol;Acc:MGI:2652838]	230597	protein_coding	6459	-4.01	0	371.33	1554.42	470	427.7	216.3	1603.8	1505.1
Rps26-ps1	ENSMUSG00000059775.5	ribosomal protein S26, pseudogene 1 [Source:MGI Symbol;Acc:MGI:3704322]	NA	transcribed_processed_pseudogene	449	-4.01	0.0388234	1.14	12.69	1.4	0	2	15	10.4
Gm44292	ENSMUSG00000108291.1	predicted gene, 44292 [Source:MGI Symbol;Acc:MGI:5690684]	NA	TEC	2364	4.01	1.037e-07	749.78	173.55	693.7	549.7	1005.9	189.7	157.4
Gm28439	ENSMUSG00000100131.1	predicted gene 28439 [Source:MGI Symbol;Acc:MGI:5579145]	NA	unprocessed_pseudogene	876	4	0.000283842	133.19	28.15	107.6	85	206.9	25.8	30.5
Gm10925	ENSMUSG00000100862.1	predicted gene 10925 [Source:MGI Symbol;Acc:MGI:3809095]	NA	unprocessed_pseudogene	678	4	4.8967e-06	516.63	116.56	346.9	358.7	844.4	113.1	120
Ppt2	ENSMUSG00000015474.16	palmitoyl-protein thioesterase 2 [Source:MGI Symbol;Acc:MGI:1860075]	54397	protein_coding	1750	-4	7.7e-09	139.28	588.54	178.4	162.7	76.8	593.1	584
Gm49417	ENSMUSG00000115186.1	predicted gene, 49417 [Source:MGI Symbol;Acc:MGI:6155048]	NA	antisense	1637	-4	0.0296034	2.71	23.51	5.7	2.5	0	24.1	22.9
Unc119	ENSMUSG00000002058.13	unc-119 lipid binding chaperone [Source:MGI Symbol;Acc:MGI:1328357]	22248	protein_coding	1371	-3.99	1e-10	340.92	1434.57	355.3	346.4	321.1	1334.3	1534.9
Il7r	ENSMUSG00000003882.5	interleukin 7 receptor [Source:MGI Symbol;Acc:MGI:96562]	16197	protein_coding	3540	3.99	1.9e-09	2413.19	569.75	1989.1	2096.6	3153.9	592.3	547.2
Fkbpl	ENSMUSG00000033739.8	FK506 binding protein-like [Source:MGI Symbol;Acc:MGI:1932127]	56299	protein_coding	1270	-3.99	0.000280989	18.18	88.13	7.1	23.4	24	84	92.2
S100a11	ENSMUSG00000027907.4	S100 calcium binding protein A11 [Source:MGI Symbol;Acc:MGI:1338798]	20195	protein_coding	511	-3.98	1.98e-08	622.52	2690.06	566.3	590.4	710.9	2929.7	2450.4
Gm38082	ENSMUSG00000104369.1	predicted gene, 38082 [Source:MGI Symbol;Acc:MGI:5611310]	NA	TEC	6882	3.98	0.00245642	1618.48	309.5	1268.5	1503.7	2083.2	394.3	224.7
Clec10a	ENSMUSG00000000318.16	C-type lectin domain family 10, member A [Source:MGI Symbol;Acc:MGI:96975]	17312	protein_coding	2332	3.97	1e-10	1548.52	371.01	1019.3	1521	2105.2	429.2	312.8
Kcnh4	ENSMUSG00000035355.15	potassium voltage-gated channel, subfamily H (eag-related), member 4 [Source:MGI Symbol;Acc:MGI:2156184]	380728	protein_coding	3948	-3.97	0.00029932	116.66	551.35	77.9	123.3	148.8	642.2	460.5
Il33	ENSMUSG00000024810.16	interleukin 33 [Source:MGI Symbol;Acc:MGI:1924375]	77125	protein_coding	2544	3.96	0.0021463	78.18	15.18	84.9	103.5	46.1	15.8	14.6
Trf	ENSMUSG00000032554.15	transferrin [Source:MGI Symbol;Acc:MGI:98821]	22041	protein_coding	2571	-3.96	5e-10	206.61	862.31	222.3	228	169.5	816	908.6
Lsr	ENSMUSG00000001247.16	lipolysis stimulated lipoprotein receptor [Source:MGI Symbol;Acc:MGI:1927471]	54135	protein_coding	2167	-3.95	1e-09	285.71	1191.37	286	404.3	166.9	1187	1195.7
Ppp1r18os	ENSMUSG00000087443.1	protein phosphatase 1, regulatory subunit 18, opposite strand [Source:MGI Symbol;Acc:MGI:1918627]	NA	antisense	784	3.95	0.00530088	24.55	4.51	22.7	21	30	4.2	4.9
Ctsd	ENSMUSG00000007891.16	cathepsin D [Source:MGI Symbol;Acc:MGI:88562]	13033	protein_coding	2127	-3.95	0	3145.62	13016.1	3825.3	3487	2124.6	12519.9	13512.2
S100a4	ENSMUSG00000001020.8	S100 calcium binding protein A4 [Source:MGI Symbol;Acc:MGI:1330282]	20198	protein_coding	498	3.94	2.9e-09	367.28	87.23	475.7	393.2	233	89.8	84.6
Gm7143	ENSMUSG00000114184.1	predicted gene 7143 [Source:MGI Symbol;Acc:MGI:3646528]	NA	processed_pseudogene	859	3.94	3.0197e-06	138.66	31.9	138.7	125.7	151.5	33.3	30.5
Adipor2	ENSMUSG00000030168.13	adiponectin receptor 2 [Source:MGI Symbol;Acc:MGI:93830]	68465	protein_coding	4184	-3.94	0	2069.98	8282.36	2010.3	2091.7	2107.9	7711.9	8852.8
Gm44597	ENSMUSG00000108037.2	predicted gene 44597 [Source:MGI Symbol;Acc:MGI:5753173]	NA	processed_transcript	3516	3.93	0.0176114	27.62	3.81	43.9	21	18	4.2	3.5
Bfsp1	ENSMUSG00000027420.13	beaded filament structural protein 1, in lens-CP94 [Source:MGI Symbol;Acc:MGI:101770]	12075	protein_coding	2372	-3.92	0.00253069	14.86	74.82	9.9	24.7	10	69.9	79.8
Lyz1	ENSMUSG00000069515.6	lysozyme 1 [Source:MGI Symbol;Acc:MGI:96902]	17110	protein_coding	1263	-3.92	1.99776e-05	39.67	177.72	18.4	50.5	50.1	143.9	211.5
Gm28437	ENSMUSG00000101111.1	predicted gene 28437 [Source:MGI Symbol;Acc:MGI:5579143]	NA	unprocessed_pseudogene	783	3.91	9.2596e-06	307.6	70.86	206.7	218.2	497.9	72.4	69.4
Cited4	ENSMUSG00000070803.6	Cbp/p300-interacting transactivator, with Glu/Asp-rich carboxy-terminal domain, 4 [Source:MGI Symbol;Acc:MGI:1861694]	56222	protein_coding	1249	-3.91	0.00264753	18.43	91.39	26.9	19.7	8.7	98.2	84.6
Gm14303	ENSMUSG00000081344.5	predicted gene 14303 [Source:MGI Symbol;Acc:MGI:3651379]	NA	processed_pseudogene	171	-3.91	0.00019558	10.03	46.52	7.1	12.3	10.7	50.7	42.3
Myo5c	ENSMUSG00000033590.8	myosin VC [Source:MGI Symbol;Acc:MGI:2442485]	208943	protein_coding	6727	3.91	0.0101338	48.21	7.97	24.1	59.2	61.4	4.2	11.8
AC117662.1	ENSMUSG00000116685.1	RAB3 GTPase activating protein subunit 1 (Rab3gap1) pseudogene	NA	processed_pseudogene	150	3.9	0.0199687	47.14	5.96	28.3	28.3	84.8	0.8	11.1
Gm15327	ENSMUSG00000085204.1	predicted gene 15327 [Source:MGI Symbol;Acc:MGI:3705295]	NA	processed_transcript	467	3.9	0.00659887	29.65	5.41	22.7	29.6	36.7	6.7	4.2
Gm47132	ENSMUSG00000113610.1	predicted gene, 47132 [Source:MGI Symbol;Acc:MGI:6095886]	NA	TEC	653	3.9	0.00012775	371.03	82.23	307.2	294.6	511.3	100.7	63.8
Abcd2	ENSMUSG00000055782.9	ATP-binding cassette, sub-family D (ALD), member 2 [Source:MGI Symbol;Acc:MGI:1349467]	26874	protein_coding	5532	-3.89	0	547.75	2216.24	563.5	637.2	442.5	2064.6	2367.9
Il4i1	ENSMUSG00000074141.13	interleukin 4 induced 1 [Source:MGI Symbol;Acc:MGI:109552]	14204	protein_coding	2275	3.89	7.502e-07	4396.57	1035.9	3250.5	4230.2	5709	1081.4	990.4
Gm47242	ENSMUSG00000114761.1	predicted gene, 47242 [Source:MGI Symbol;Acc:MGI:6096064]	NA	lincRNA	475	3.89	0.0147694	17.49	2.63	21.2	25.9	5.3	2.5	2.8
Ms4a4c	ENSMUSG00000024675.19	membrane-spanning 4-domains, subfamily A, member 4C [Source:MGI Symbol;Acc:MGI:1927656]	64380	protein_coding	1723	3.88	2e-10	1908.28	466.72	1301.1	1586.3	2837.5	462.5	470.9
2700099C18Rik	ENSMUSG00000098090.7	RIKEN cDNA 2700099C18 gene [Source:MGI Symbol;Acc:MGI:1924272]	NA	transcribed_unprocessed_pseudogene	1333	3.88	0.000612393	199.66	42.37	135.9	194.7	268.3	21.6	63.1
Nedd9	ENSMUSG00000021365.15	neural precursor cell expressed, developmentally down-regulated gene 9 [Source:MGI Symbol;Acc:MGI:97302]	18003	protein_coding	4871	-3.88	0	1471.2	5782.43	1393.1	1508.7	1511.8	5467.7	6097.2
mt-Atp6	ENSMUSG00000064357.1	mitochondrially encoded ATP synthase 6 [Source:MGI Symbol;Acc:MGI:99927]	17705	protein_coding	681	3.88	6.35852e-05	500.1	112.67	352.5	284.7	863.1	116.5	108.9
Tlr5	ENSMUSG00000079164.8	toll-like receptor 5 [Source:MGI Symbol;Acc:MGI:1858171]	53791	protein_coding	3818	-3.86	5e-10	105.24	424.89	134.5	108.5	72.8	472.5	377.3
Gm17024	ENSMUSG00000090582.1	predicted gene 17024 [Source:MGI Symbol;Acc:MGI:4937851]	NA	sense_intronic	634	3.86	7.9463e-06	2925.89	681.99	2616.3	2412.1	3749.3	782.8	581.2
Slco4c1	ENSMUSG00000040693.7	solute carrier organic anion transporter family, member 4C1 [Source:MGI Symbol;Acc:MGI:2442784]	227394	protein_coding	4908	3.86	0.0192995	23.88	3.33	12.7	22.2	36.7	2.5	4.2
Fam149a	ENSMUSG00000070044.15	family with sequence similarity 149, member A [Source:MGI Symbol;Acc:MGI:2387177]	212326	protein_coding	5469	-3.86	0.00028066	98.57	446.21	77.9	157.8	60.1	395.1	497.3
Adgrl3	ENSMUSG00000037605.16	adhesion G protein-coupled receptor L3 [Source:MGI Symbol;Acc:MGI:2441950]	319387	protein_coding	6793	-3.85	2.13725e-05	233.92	1023.65	182.6	178.7	340.4	1004.9	1042.4
Gm24119	ENSMUSG00000077167.1	predicted gene, 24119 [Source:MGI Symbol;Acc:MGI:5453896]	NA	snoRNA	246	3.84	0.000184226	203.15	45.21	229.3	181.2	198.9	51.6	38.8
Dmxl2	ENSMUSG00000041268.17	Dmx-like 2 [Source:MGI Symbol;Acc:MGI:2444630]	235380	protein_coding	10614	-3.84	0	1994.87	7888.1	2319	2035	1630.7	7316	8460.2
Rps19-ps6	ENSMUSG00000096942.1	ribosomal protein S19, pseudogene 6 [Source:MGI Symbol;Acc:MGI:5011818]	NA	processed_pseudogene	438	-3.84	0.00733962	4.11	22.05	2.8	6.2	3.3	23.3	20.8
Cyb561a3	ENSMUSG00000034445.7	cytochrome b561 family, member A3 [Source:MGI Symbol;Acc:MGI:2686925]	225912	protein_coding	1474	-3.84	0	953.74	3740.19	989.6	1036.6	835	3477.1	4003.3
Snx29	ENSMUSG00000071669.14	sorting nexin 29 [Source:MGI Symbol;Acc:MGI:1921728]	74478	protein_coding	2942	3.83	0	2003.92	507.07	1877.3	1686.2	2448.3	518.2	495.9
Malt1	ENSMUSG00000032688.8	MALT1 paracaspase [Source:MGI Symbol;Acc:MGI:2445027]	240354	protein_coding	6404	3.83	5e-10	32233.6	7982.17	23000	27867.3	45833.4	8773.4	7191
Pld3	ENSMUSG00000003363.15	phospholipase D family, member 3 [Source:MGI Symbol;Acc:MGI:1333782]	18807	protein_coding	2297	-3.82	0	1015.59	4058.03	1344.9	1079.7	622.1	3817.3	4298.8
Gm41307	ENSMUSG00000115405.1	predicted gene, 41307 [Source:MGI Symbol;Acc:MGI:5624192]	NA	lincRNA	686	-3.81	0.0102289	19.12	106.65	29.7	21	6.7	77.4	135.9
Gm43145	ENSMUSG00000104591.1	predicted gene 43145 [Source:MGI Symbol;Acc:MGI:5663282]	NA	TEC	628	3.81	0.00245457	317.31	64.35	375.2	224.3	352.4	60.7	68
Mpeg1	ENSMUSG00000046805.9	macrophage expressed gene 1 [Source:MGI Symbol;Acc:MGI:1333743]	17476	protein_coding	4335	-3.81	0	10213.9	40711.7	13394.3	10706.1	6541.3	35063.5	46359.9
Gm12981	ENSMUSG00000086997.1	predicted gene 12981 [Source:MGI Symbol;Acc:MGI:3651528]	NA	antisense	622	3.8	0.000680753	96.86	21.28	63.7	81.3	145.5	30.8	11.8
Gm17971	ENSMUSG00000101122.1	predicted gene, 17971 [Source:MGI Symbol;Acc:MGI:5010156]	NA	processed_pseudogene	806	3.8	3.72847e-05	499.12	116.35	383.7	357.4	756.3	127.3	105.4
Fcrla	ENSMUSG00000038421.13	Fc receptor-like A [Source:MGI Symbol;Acc:MGI:2138647]	98752	protein_coding	1679	-3.8	0.00019907	56.76	252.25	56.6	54.2	59.4	247.9	256.6
Gm36638.1	ENSMUSG00000104214.1	predicted gene, 36638 [Source:MGI Symbol;Acc:MGI:5595797]	NA	TEC	2169	3.8	9.577e-07	1588.16	384.67	1166.6	1203	2394.9	472.5	296.8
Slc39a12	ENSMUSG00000036949.16	solute carrier family 39 (zinc transporter), member 12 [Source:MGI Symbol;Acc:MGI:2139274]	277468	protein_coding	2675	-3.79	0.00202856	28.48	140.06	14.2	25.9	45.4	153.9	126.2
Mt1	ENSMUSG00000031765.8	metallothionein 1 [Source:MGI Symbol;Acc:MGI:97171]	17748	protein_coding	1085	-3.79	0.000106323	626.02	2745.87	532.3	569.4	776.3	2745.9	2745.9
Thbs1	ENSMUSG00000040152.8	thrombospondin 1 [Source:MGI Symbol;Acc:MGI:98737]	21825	protein_coding	5848	3.79	1.29e-08	10991.6	2721.59	13122.4	11037.7	8814.8	3530.3	1912.9
Gm49539	ENSMUSG00000116004.1	predicted gene, 49539 [Source:MGI Symbol;Acc:MGI:6155241]	NA	lincRNA	511	3.79	0.00336463	69.53	14.07	58	51.8	98.8	19.1	9
Gm37437	ENSMUSG00000102673.1	predicted gene, 37437 [Source:MGI Symbol;Acc:MGI:5610665]	NA	TEC	1937	3.78	0.0106539	68.35	11.93	38.2	72.7	94.1	10	13.9
Gm43984	ENSMUSG00000108238.1	predicted gene, 43984 [Source:MGI Symbol;Acc:MGI:5690376]	NA	TEC	2864	3.78	0.00136784	4092.58	867.33	3229.3	3382.2	5666.3	976.6	758.1
Gm28043	ENSMUSG00000098374.1	predicted gene, 28043 [Source:MGI Symbol;Acc:MGI:5547779]	NA	protein_coding	6521	3.78	3.29301e-05	1325.47	311.16	896.2	1119.2	1961.1	443.4	178.9
2810429I04Rik	ENSMUSG00000097709.8	RIKEN cDNA 2810429I04 gene [Source:MGI Symbol;Acc:MGI:1924187]	NA	lincRNA	4769	3.78	0.00636369	134.11	25.45	99.1	118.3	184.9	14.1	36.8
Echdc1	ENSMUSG00000019883.11	enoyl Coenzyme A hydratase domain containing 1 [Source:MGI Symbol;Acc:MGI:1277169]	52665	protein_coding	3856	-3.77	3.44092e-05	86.53	370.28	62.3	99.8	97.5	336.9	403.7
Gm15322	ENSMUSG00000086402.1	predicted gene 15322 [Source:MGI Symbol;Acc:MGI:3705208]	NA	lincRNA	739	3.77	0.0121774	77.3	12.96	36.8	70.3	124.8	18.3	7.6
Hpgd	ENSMUSG00000031613.9	hydroxyprostaglandin dehydrogenase 15 (NAD) [Source:MGI Symbol;Acc:MGI:108085]	15446	protein_coding	1683	-3.77	1.89e-08	255.42	1029.26	220.9	240.4	305	1026.5	1032
Nol4l	ENSMUSG00000061411.12	nucleolar protein 4-like [Source:MGI Symbol;Acc:MGI:1918765]	329540	protein_coding	6399	-3.76	0	324.76	1265.8	369.5	313.1	291.7	1168.7	1362.9
5430430K15Rik	ENSMUSG00000115270.1	RIKEN cDNA 5430430K15 gene [Source:MGI Symbol;Acc:MGI:1918585]	NA	TEC	1544	3.76	0.0218132	42.39	5.34	45.3	43.1	38.7	10	0.7
Gm37399	ENSMUSG00000104200.1	predicted gene, 37399 [Source:MGI Symbol;Acc:MGI:5610627]	NA	TEC	416	3.75	0.00103615	107.45	23.37	107.6	114.6	100.1	30.8	16
Manea	ENSMUSG00000040520.7	mannosidase, endo-alpha [Source:MGI Symbol;Acc:MGI:2444484]	242362	protein_coding	4867	-3.74	3e-10	107.73	421.18	106.2	135.6	81.4	365.2	477.2
Adarb1	ENSMUSG00000020262.15	adenosine deaminase, RNA-specific, B1 [Source:MGI Symbol;Acc:MGI:891999]	110532	protein_coding	6662	-3.74	0.0243936	207.38	1467.94	100.5	197.2	324.4	1552.2	1383.7
Ldhb	ENSMUSG00000030246.11	lactate dehydrogenase B [Source:MGI Symbol;Acc:MGI:96763]	16832	protein_coding	1304	3.73	6.16103e-05	54.97	12.9	62.3	66.6	36	17.5	8.3
Vaultrc5	ENSMUSG00000065145.1	vault RNA component 5 [Source:MGI Symbol;Acc:MGI:2673990]	NA	misc_RNA	143	3.73	3.68717e-05	282.14	66.84	403.5	196	247	69.9	63.8
Pou2f2	ENSMUSG00000008496.19	POU domain, class 2, transcription factor 2 [Source:MGI Symbol;Acc:MGI:101897]	18987	protein_coding	7095	-3.73	0	653.56	2543.47	775.8	674.2	510.6	3064.5	2022.5
Gm2531	ENSMUSG00000058567.6	predicted gene 2531 [Source:MGI Symbol;Acc:MGI:3780699]	NA	pseudogene	512	3.73	1.29649e-05	153.68	37.23	127.4	154.1	179.6	47.4	27
Snord15a	ENSMUSG00000065822.1	small nucleolar RNA, C/D box 15A [Source:MGI Symbol;Acc:MGI:3645887]	NA	snoRNA	148	3.73	1e-10	1748.84	447.57	1853.2	1295.4	2097.9	499.1	396
Mapre3	ENSMUSG00000029166.14	microtubule-associated protein, RP/EB family, member 3 [Source:MGI Symbol;Acc:MGI:2140967]	100732	protein_coding	2442	-3.72	1.282e-07	71.84	291.99	56.6	64.1	94.8	275.3	308.6
G430095P16Rik	ENSMUSG00000074203.4	RIKEN cDNA G430095P16 gene [Source:MGI Symbol;Acc:MGI:3588227]	NA	protein_coding	721	-3.72	0.0118744	9.49	55.96	1.4	3.7	23.4	55.7	56.2
Ccr5	ENSMUSG00000079227.10	chemokine (C-C motif) receptor 5 [Source:MGI Symbol;Acc:MGI:107182]	12774	protein_coding	8227	3.72	0	7857.19	2027.42	7007.9	7648.1	8915.6	1924.9	2130
Ifi205	ENSMUSG00000054203.7	interferon activated gene 205 [Source:MGI Symbol;Acc:MGI:101847]	226695	protein_coding	3274	-3.72	0	442.66	1718.11	427.6	570.7	329.7	1549.7	1886.5
Rps27	ENSMUSG00000090733.6	ribosomal protein S27 [Source:MGI Symbol;Acc:MGI:1888676]	57294	protein_coding	672	-3.72	0	1176.13	4500.99	1418.6	1053.9	1056	4928.6	4073.4
Ccl3	ENSMUSG00000000982.5	chemokine (C-C motif) ligand 3 [Source:MGI Symbol;Acc:MGI:98260]	20302	protein_coding	766	-3.71	1.034e-05	371.16	1539.47	416.2	332.8	364.4	1465.7	1613.3
Aldh3b1	ENSMUSG00000024885.8	aldehyde dehydrogenase 3 family, member B1 [Source:MGI Symbol;Acc:MGI:1914939]	67689	protein_coding	1875	-3.7	3e-10	289.33	1121.08	375.2	310.6	182.2	1075.6	1166.6
Fth-ps2	ENSMUSG00000091313.1	ferritin heavy chain, pseudogene 2 [Source:MGI Symbol;Acc:MGI:104594]	NA	processed_pseudogene	516	3.7	0.00135565	224.17	48.68	232.2	155.3	285	47.4	49.9
Tmem52b	ENSMUSG00000030160.7	transmembrane protein 52B [Source:MGI Symbol;Acc:MGI:2442838]	330428	protein_coding	2877	3.7	0.00390756	110.23	22.47	86.4	80.1	164.2	15.8	29.1
mt-Co2	ENSMUSG00000064354.1	mitochondrially encoded cytochrome c oxidase II [Source:MGI Symbol;Acc:MGI:102503]	17709	protein_coding	684	3.7	1.57719e-05	546.61	132.85	322.8	384.6	932.5	138.1	127.6
Dagla	ENSMUSG00000035735.10	diacylglycerol lipase, alpha [Source:MGI Symbol;Acc:MGI:2677061]	269060	protein_coding	5634	-3.69	2.7114e-06	54.53	218.69	63.7	59.2	40.7	219.6	217.8
Mgst1	ENSMUSG00000008540.11	microsomal glutathione S-transferase 1 [Source:MGI Symbol;Acc:MGI:1913850]	56615	protein_coding	1167	-3.69	0	216.15	826.21	218	202.1	228.3	677.9	974.5
Gfpt2	ENSMUSG00000020363.6	glutamine fructose-6-phosphate transaminase 2 [Source:MGI Symbol;Acc:MGI:1338883]	14584	protein_coding	2947	3.69	0.00443558	75.11	15.18	72.2	69	84.1	15.8	14.6
Tlr2	ENSMUSG00000027995.10	toll-like receptor 2 [Source:MGI Symbol;Acc:MGI:1346060]	24088	protein_coding	3014	-3.69	3e-10	3365.14	13068.3	3937.2	3848.1	2310.2	11649.8	14486.7
Gm43052	ENSMUSG00000107115.1	predicted gene 43052 [Source:MGI Symbol;Acc:MGI:5663189]	NA	TEC	1628	3.69	0.000457071	471.02	107.61	433.2	337.7	642.1	134.8	80.5
Mpc1-ps	ENSMUSG00000091498.4	mitochondrial pyruvate carrier 1, pseudogene [Source:MGI Symbol;Acc:MGI:3781628]	NA	processed_pseudogene	330	-3.68	0.000898145	10.63	47.57	7.1	14.8	10	46.6	48.6
Ankrd33b	ENSMUSG00000022237.17	ankyrin repeat domain 33B [Source:MGI Symbol;Acc:MGI:1917904]	67434	protein_coding	7466	3.68	1.68035e-05	1436.74	349.87	1285.5	1088.4	1936.4	391.8	307.9
Gm37311	ENSMUSG00000103049.1	predicted gene, 37311 [Source:MGI Symbol;Acc:MGI:5610539]	NA	TEC	2024	3.68	0.0325255	13.01	1.46	15.6	14.8	8.7	0.8	2.1
Gm20692	ENSMUSG00000093739.1	predicted gene 20692 [Source:MGI Symbol;Acc:MGI:5313139]	NA	antisense	681	-3.67	0.010837	4.8	25.59	4.2	6.2	4	28.3	22.9
Arg2	ENSMUSG00000021125.6	arginase type II [Source:MGI Symbol;Acc:MGI:1330806]	11847	protein_coding	1428	3.66	2.7364e-05	153.29	37.09	189.7	194.7	75.4	45.8	28.4
Gm42987	ENSMUSG00000106178.1	predicted gene 42987 [Source:MGI Symbol;Acc:MGI:5663124]	NA	TEC	2350	-3.66	0.0128078	12.25	69.06	9.9	6.2	20.7	84	54.1
Gm45033	ENSMUSG00000108500.1	predicted gene 45033 [Source:MGI Symbol;Acc:MGI:5753609]	NA	TEC	3167	3.66	0.000529016	369.03	84.66	310	336.5	460.6	75.7	93.6
Gm43594	ENSMUSG00000107226.1	predicted gene 43594 [Source:MGI Symbol;Acc:MGI:5663731]	NA	TEC	3442	-3.66	0.0126057	12.31	68.79	8.5	11.1	17.4	59.9	77.7
Gm15880	ENSMUSG00000084821.1	predicted gene 15880 [Source:MGI Symbol;Acc:MGI:3802014]	NA	antisense	2884	3.66	0.00720803	55	10.68	32.6	69	63.4	11.6	9.7
Vegfc	ENSMUSG00000031520.6	vascular endothelial growth factor C [Source:MGI Symbol;Acc:MGI:109124]	22341	protein_coding	2449	-3.66	0.00930943	26.46	136.39	39.6	35.7	4	143.1	129.7
Rps23-ps1	ENSMUSG00000100755.1	ribosomal protein S23, pseudogene 1 [Source:MGI Symbol;Acc:MGI:3705429]	NA	processed_pseudogene	425	-3.65	1.6101e-06	38.22	157.12	19.8	39.4	55.4	146.4	167.8
6720489N17Rik	ENSMUSG00000072066.7	RIKEN cDNA 6720489N17 gene [Source:MGI Symbol;Acc:MGI:2443901]	211378	protein_coding	2640	-3.65	0.0264776	26.48	185.56	2.8	9.9	66.7	133.9	237.2
Akr1b3	ENSMUSG00000001642.18	aldo-keto reductase family 1, member B3 (aldose reductase) [Source:MGI Symbol;Acc:MGI:1353494]	11677	protein_coding	5024	-3.65	0	402.32	1521.43	397.8	440	369.1	1494.8	1548.1
Bach2it1	ENSMUSG00000087049.1	BTB and CNC homology 2, intronic transcript 1 [Source:MGI Symbol;Acc:MGI:3651084]	NA	sense_intronic	481	3.65	0.000171901	186.53	44.37	189.7	167.6	202.2	58.2	30.5
Arhgef10	ENSMUSG00000071176.10	Rho guanine nucleotide exchange factor (GEF) 10 [Source:MGI Symbol;Acc:MGI:2444453]	234094	protein_coding	5528	3.65	2.40261e-05	573.61	140.89	311.5	494.3	915.1	151.4	130.4
Gm44243	ENSMUSG00000107997.1	predicted gene, 44243 [Source:MGI Symbol;Acc:MGI:5690635]	NA	TEC	692	3.64	0.0186522	95.62	14.15	93.4	57.9	135.5	11.6	16.6
Patj	ENSMUSG00000061859.16	PATJ, crumbs cell polarity complex component [Source:MGI Symbol;Acc:MGI:1277960]	12695	protein_coding	7340	-3.64	1.58657e-05	255.43	1042.16	223.7	193.5	349.1	1019	1065.3
Gm6768	ENSMUSG00000021908.10	predicted gene 6768 [Source:MGI Symbol;Acc:MGI:3648259]	NA	processed_pseudogene	1878	-3.64	0.0214517	6.61	41.61	9.9	1.2	8.7	33.3	49.9
Gm43792	ENSMUSG00000106732.1	predicted gene 43792 [Source:MGI Symbol;Acc:MGI:5663929]	NA	TEC	2210	3.64	0.024976	35.48	4.65	34	51.8	20.7	5.8	3.5
Gm48114	ENSMUSG00000110928.1	predicted gene, 48114 [Source:MGI Symbol;Acc:MGI:6097467]	NA	TEC	3686	3.63	0.00029623	178.19	42.02	157.1	149.1	228.3	46.6	37.5
Lpin1	ENSMUSG00000020593.15	lipin 1 [Source:MGI Symbol;Acc:MGI:1891340]	14245	protein_coding	5581	-3.63	0	742.68	2801.68	950	660.7	617.4	2837.4	2766
St8sia1	ENSMUSG00000030283.7	ST8 alpha-N-acetyl-neuraminide alpha-2,8-sialyltransferase 1 [Source:MGI Symbol;Acc:MGI:106011]	20449	protein_coding	8991	3.63	0.00862519	1182.02	224.38	1187.8	1060	1298.3	233.7	215
Ptgfrn	ENSMUSG00000027864.9	prostaglandin F2 receptor negative regulator [Source:MGI Symbol;Acc:MGI:1277114]	19221	protein_coding	5902	-3.62	3.719e-07	584.78	2294.48	356.8	660.7	736.9	2054.6	2534.3
Net1	ENSMUSG00000021215.15	neuroepithelial cell transforming gene 1 [Source:MGI Symbol;Acc:MGI:1927138]	56349	protein_coding	3871	-3.62	0	1190.52	4443.49	976.9	1235	1359.7	4679.1	4207.9
Dkk3	ENSMUSG00000030772.6	dickkopf WNT signaling pathway inhibitor 3 [Source:MGI Symbol;Acc:MGI:1354952]	50781	protein_coding	3359	-3.62	0.0164648	34.76	201.43	26.9	24.7	52.7	208	194.9
AW112010	ENSMUSG00000075010.4	expressed sequence AW112010 [Source:MGI Symbol;Acc:MGI:2147706]	NA	lincRNA	770	-3.62	8.065e-07	93.91	366.25	137.3	61.6	82.8	346.9	385.6
Htr7	ENSMUSG00000024798.15	5-hydroxytryptamine (serotonin) receptor 7 [Source:MGI Symbol;Acc:MGI:99841]	15566	protein_coding	3155	3.62	0.0134709	1492.26	260.52	1260	1403.9	1812.9	217.9	303.1
Ifit3b	ENSMUSG00000062488.9	interferon-induced protein with tetratricopeptide repeats 3B [Source:MGI Symbol;Acc:MGI:3698419]	667370	protein_coding	2000	3.62	0.00158689	43.54	9.78	18.4	55.5	56.7	9.2	10.4
Fndc5	ENSMUSG00000001334.9	fibronectin type III domain containing 5 [Source:MGI Symbol;Acc:MGI:1917614]	384061	protein_coding	2763	3.61	0.0181503	36.74	5.96	38.2	33.3	38.7	5	6.9
Pced1b	ENSMUSG00000044250.8	PC-esterase domain containing 1B [Source:MGI Symbol;Acc:MGI:2446270]	239647	protein_coding	2185	-3.61	3.64e-08	81.84	313.35	100.5	70.3	74.8	286.2	340.5
4930594C11Rik	ENSMUSG00000103948.1	RIKEN cDNA 4930594C11 gene [Source:MGI Symbol;Acc:MGI:1924883]	NA	TEC	2755	3.61	6.71e-08	213.34	55.33	195.4	231.7	212.9	56.6	54.1
Gm23222	ENSMUSG00000088742.1	predicted gene, 23222 [Source:MGI Symbol;Acc:MGI:5452999]	NA	miRNA	76	3.6	0.0183558	76.99	11.86	124.6	53	53.4	9.2	14.6
Gm20682	ENSMUSG00000093465.1	predicted gene 20682 [Source:MGI Symbol;Acc:MGI:5313129]	NA	sense_intronic	3517	3.6	0.000330487	592.99	140.47	535.1	430.2	813.7	183.8	97.1
Plce1	ENSMUSG00000024998.17	phospholipase C, epsilon 1 [Source:MGI Symbol;Acc:MGI:1921305]	74055	protein_coding	9439	-3.6	0.000571052	89.11	382.97	79.3	98.6	89.4	347.7	418.2
Gm4462	ENSMUSG00000090319.2	predicted gene 4462 [Source:MGI Symbol;Acc:MGI:3782646]	NA	processed_pseudogene	1303	3.59	0.0184162	30.26	4.85	24.1	40.7	26	4.2	5.5
Slc25a19	ENSMUSG00000020744.13	solute carrier family 25 (mitochondrial thiamine pyrophosphate carrier), member 19 [Source:MGI Symbol;Acc:MGI:1914533]	67283	protein_coding	2614	3.59	3e-10	1331.74	353.89	1046.2	1325	1624	394.3	313.5
Gm38056	ENSMUSG00000102145.1	predicted gene, 38056 [Source:MGI Symbol;Acc:MGI:5611284]	NA	TEC	5027	3.59	0.00340233	264.71	56.44	250.6	294.6	249	61.6	51.3
Fzd4	ENSMUSG00000049791.4	frizzled class receptor 4 [Source:MGI Symbol;Acc:MGI:108520]	14366	protein_coding	6720	-3.59	6.56e-08	177.66	685.37	114.7	203.4	214.9	581.5	789.3
F830112A20Rik	ENSMUSG00000103159.1	RIKEN cDNA F830112A20 gene [Source:MGI Symbol;Acc:MGI:3641781]	NA	TEC	3552	3.59	0.000109795	2147.96	523.12	1298.2	2185.4	2960.3	673.8	372.4
Gm28661	ENSMUSG00000102070.1	predicted gene 28661 [Source:MGI Symbol;Acc:MGI:5579367]	NA	unprocessed_pseudogene	681	3.59	5.82e-07	541.62	140.13	385.1	406.7	833	142.2	138
Spef1	ENSMUSG00000027329.9	sperm flagellar 1 [Source:MGI Symbol;Acc:MGI:3513546]	70997	protein_coding	2600	-3.58	4.71171e-05	72.06	294.07	55.2	62.9	98.1	279.5	308.6
Atp6v0d2	ENSMUSG00000028238.6	ATPase, H+ transporting, lysosomal V0 subunit D2 [Source:MGI Symbol;Acc:MGI:1924415]	242341	protein_coding	2539	-3.58	0.0139978	1061.9	5864.08	1204.8	998.4	982.5	5135.7	6592.4
Prune2	ENSMUSG00000039126.10	prune homolog 2 [Source:MGI Symbol;Acc:MGI:1925004]	353211	protein_coding	12512	-3.57	9.14313e-05	159.3	650.08	147.2	205.8	124.8	544.9	755.3
Palb2	ENSMUSG00000044702.13	partner and localizer of BRCA2 [Source:MGI Symbol;Acc:MGI:3040695]	233826	protein_coding	3750	3.57	4.2584e-06	446.65	114.41	297.3	393.2	649.5	91.5	137.3
Phlda3	ENSMUSG00000041801.5	pleckstrin homology like domain, family A, member 3 [Source:MGI Symbol;Acc:MGI:1351485]	27280	protein_coding	1435	-3.57	6.8e-08	107.69	410.14	113.3	109.7	100.1	382.6	437.6
Hhat	ENSMUSG00000037375.16	hedgehog acyltransferase [Source:MGI Symbol;Acc:MGI:2444681]	226861	protein_coding	3247	3.57	0.00186054	72.38	16.22	83.5	78.9	54.7	20	12.5
5830444F18Rik	ENSMUSG00000102744.1	RIKEN cDNA 5830444F18 gene [Source:MGI Symbol;Acc:MGI:2444780]	NA	TEC	1992	3.57	0.00129356	80.74	18.51	82.1	81.3	78.8	22.5	14.6
Epb41l1	ENSMUSG00000027624.19	erythrocyte membrane protein band 4.1 like 1 [Source:MGI Symbol;Acc:MGI:103010]	13821	protein_coding	6521	-3.56	3.2603e-06	156.78	608.58	174.1	194.7	101.5	608.9	608.3
Cd68	ENSMUSG00000018774.13	CD68 antigen [Source:MGI Symbol;Acc:MGI:88342]	12514	protein_coding	1230	-3.56	0	1122.13	4129.24	1296.8	1088.4	981.2	4415.4	3843.1
Gm17823	ENSMUSG00000112239.1	predicted gene, 17823 [Source:MGI Symbol;Acc:MGI:5010008]	NA	processed_pseudogene	1006	3.56	0.00193077	164.52	36.96	103.3	163.9	226.3	35.8	38.1
Ndufa4	ENSMUSG00000029632.7	Ndufa4, mitochondrial complex associated [Source:MGI Symbol;Acc:MGI:107686]	17992	protein_coding	1232	-3.56	0	145.02	533.63	131.7	156.5	146.8	541.5	525.7
Cst3	ENSMUSG00000027447.6	cystatin C [Source:MGI Symbol;Acc:MGI:102519]	13010	protein_coding	860	-3.56	0	8041.85	29895.3	7291	8429.6	8404.9	29215.7	30574.8
Maoa	ENSMUSG00000025037.6	monoamine oxidase A [Source:MGI Symbol;Acc:MGI:96915]	17161	protein_coding	4167	-3.56	0.0165022	37.23	206.91	59.5	38.2	14	203	210.8
mt-Cytb	ENSMUSG00000064370.1	mitochondrially encoded cytochrome b [Source:MGI Symbol;Acc:MGI:102501]	17711	protein_coding	1144	3.55	3e-10	61706.9	16606.5	48079.8	47968.1	89072.9	16335.6	16877.4
Lyrm4	ENSMUSG00000046573.7	LYR motif containing 4 [Source:MGI Symbol;Acc:MGI:2683538]	380840	protein_coding	2086	-3.55	0.000408514	76.52	315.91	92	112.2	25.4	287.8	344
Il21r	ENSMUSG00000030745.9	interleukin 21 receptor [Source:MGI Symbol;Acc:MGI:1890475]	60504	protein_coding	2499	3.54	5.73e-08	2344.03	620.32	2164.7	2328.3	2539.1	791.9	448.7
Ctsf	ENSMUSG00000083282.2	cathepsin F [Source:MGI Symbol;Acc:MGI:1861434]	56464	protein_coding	1975	-3.54	0.00190518	38	168.63	36.8	27.1	50.1	168	169.2
Leng9	ENSMUSG00000043432.7	leukocyte receptor cluster (LRC) member 9 [Source:MGI Symbol;Acc:MGI:2444509]	243813	protein_coding	2460	-3.54	5.5e-09	80.87	299.81	96.3	86.3	60.1	319.4	280.2
Car4	ENSMUSG00000000805.18	carbonic anhydrase 4 [Source:MGI Symbol;Acc:MGI:1096574]	12351	protein_coding	1256	-3.54	7.241e-07	606.86	2334.13	471.4	673	676.2	2369.1	2299.2
Trbc1	ENSMUSG00000076490.6	T cell receptor beta, constant region 1 [Source:MGI Symbol;Acc:MGI:4439726]	NA	TR_C_gene	737	-3.54	0.010305	12.79	63.93	12.7	21	4.7	76.5	51.3
Mmp12	ENSMUSG00000049723.14	matrix metallopeptidase 12 [Source:MGI Symbol;Acc:MGI:97005]	17381	protein_coding	4474	3.54	4e-10	7355.81	1979.7	8388.2	7298.1	6381.1	1918.2	2041.2
Tgfbr2	ENSMUSG00000032440.13	transforming growth factor, beta receptor II [Source:MGI Symbol;Acc:MGI:98729]	21813	protein_coding	8092	-3.53	5e-10	1378.19	5120.07	1504.9	1376.8	1252.9	4933.6	5306.5
Gm37490	ENSMUSG00000102211.1	predicted gene, 37490 [Source:MGI Symbol;Acc:MGI:5610718]	NA	TEC	724	3.53	0.00880357	67.67	13.45	43.9	69	90.1	15.8	11.1
S100a1	ENSMUSG00000044080.9	S100 calcium binding protein A1 [Source:MGI Symbol;Acc:MGI:1338917]	20193	protein_coding	677	-3.52	6.201e-07	134.73	514.85	79.3	178.7	146.2	470	559.7
Gm6934	ENSMUSG00000103753.1	predicted gene 6934 [Source:MGI Symbol;Acc:MGI:3648115]	NA	TEC	1905	3.52	0.00849958	51.83	10.47	46.7	56.7	52.1	13.3	7.6
Gbgt1	ENSMUSG00000026829.9	globoside alpha-1,3-N-acetylgalactosaminyltransferase 1 [Source:MGI Symbol;Acc:MGI:2449143]	227671	protein_coding	1335	-3.52	3.428e-07	97.86	367.16	106.2	114.6	72.8	324.4	409.9
Pag1	ENSMUSG00000027508.15	phosphoprotein associated with glycosphingolipid microdomains 1 [Source:MGI Symbol;Acc:MGI:2443160]	94212	protein_coding	8256	-3.51	0	2016.76	7218.92	2231.2	1714.5	2104.6	7142.1	7295.7
Ppp2r3a	ENSMUSG00000043154.15	protein phosphatase 2, regulatory subunit B'', alpha [Source:MGI Symbol;Acc:MGI:2442104]	235542	protein_coding	6786	3.51	2.1478e-06	682.24	178.91	462.9	548.5	1035.3	133.1	224.7
ERCC-00163	ERCC-00163		NA			3.51	0.00126967	120.09	28.22	111.8	78.9	169.5	34.9	21.5
Rnu12	ENSMUSG00000065176.1	RNA U12, small nuclear [Source:MGI Symbol;Acc:MGI:1336893]	NA	snRNA	151	3.51	7.1e-09	881.72	238.51	1129.8	728.5	787	287	190
Zgrf1	ENSMUSG00000051278.12	zinc finger, GRF-type containing 1 [Source:MGI Symbol;Acc:MGI:1918893]	71643	protein_coding	7198	3.51	2.0418e-06	671.51	176.19	588.9	628.6	797	183.8	168.5
Tmem154	ENSMUSG00000056498.13	transmembrane protein 154 [Source:MGI Symbol;Acc:MGI:2444725]	320782	protein_coding	3342	-3.51	6e-10	321.8	1185.64	365.3	304.4	295.7	1097.2	1274.1
Cybb	ENSMUSG00000015340.10	cytochrome b-245, beta polypeptide [Source:MGI Symbol;Acc:MGI:88574]	13058	protein_coding	4752	-3.5	0	6030.55	21808.9	7602.5	6054.4	4434.8	20815.8	22801.9
mt-Co3	ENSMUSG00000064358.1	mitochondrially encoded cytochrome c oxidase III [Source:MGI Symbol;Acc:MGI:102502]	17710	protein_coding	784	3.5	4.95272e-05	442.39	112.54	288.8	292.1	746.2	106.5	118.6
Polq	ENSMUSG00000034206.15	polymerase (DNA directed), theta [Source:MGI Symbol;Acc:MGI:2155399]	77782	protein_coding	8628	3.48	3.62046e-05	476	122.11	390.7	433.9	603.4	100.7	143.6
Nxt2	ENSMUSG00000042271.13	nuclear transport factor 2-like export factor 2 [Source:MGI Symbol;Acc:MGI:2147914]	237082	protein_coding	2538	-3.48	2.505e-07	118.8	444.42	104.8	136.8	114.8	319.4	569.4
Pstpip2	ENSMUSG00000025429.8	proline-serine-threonine phosphatase-interacting protein 2 [Source:MGI Symbol;Acc:MGI:1335088]	19201	protein_coding	1395	-3.48	0	216.7	774.01	196.8	215.7	237.6	834.3	713.7
Syn1	ENSMUSG00000037217.15	synapsin I [Source:MGI Symbol;Acc:MGI:98460]	20964	protein_coding	3261	-3.48	0.00206741	66.52	289.29	72.2	74	53.4	251.2	327.4
mt-Tw	ENSMUSG00000064346.1	mitochondrially encoded tRNA tryptophan [Source:MGI Symbol;Acc:MGI:102471]	NA	Mt_tRNA	67	3.48	2.13725e-05	370.2	96.1	339.8	322.9	447.9	96.5	95.7
Prkar1b	ENSMUSG00000025855.13	protein kinase, cAMP dependent regulatory, type I beta [Source:MGI Symbol;Acc:MGI:97759]	19085	protein_coding	2637	3.48	0.00831542	79.65	16.09	109	91.2	38.7	18.3	13.9
6430548M08Rik	ENSMUSG00000031824.15	RIKEN cDNA 6430548M08 gene [Source:MGI Symbol;Acc:MGI:2443793]	234797	protein_coding	5564	-3.47	0	397.6	1425.47	453	431.4	308.4	1650.4	1200.6
Nlgn2	ENSMUSG00000051790.15	neuroligin 2 [Source:MGI Symbol;Acc:MGI:2681835]	216856	protein_coding	5568	3.47	8.007e-07	350.86	93.68	304.4	394.4	353.8	96.5	90.9
Glt1d1	ENSMUSG00000049971.17	glycosyltransferase 1 domain containing 1 [Source:MGI Symbol;Acc:MGI:2442755]	319804	protein_coding	3413	3.47	0.00156519	38.69	9.22	31.1	38.2	46.7	10.8	7.6
Cmklr1	ENSMUSG00000042190.12	chemokine-like receptor 1 [Source:MGI Symbol;Acc:MGI:109603]	14747	protein_coding	2882	3.47	2.3701e-06	1034.77	271.81	1479.4	1082.2	542.7	262	281.6
Mmp2	ENSMUSG00000031740.8	matrix metallopeptidase 2 [Source:MGI Symbol;Acc:MGI:97009]	17390	protein_coding	3078	3.47	0.00352173	103.73	23.02	75	122	114.1	14.1	31.9
mt-Nd3	ENSMUSG00000064360.1	mitochondrially encoded NADH dehydrogenase 3 [Source:MGI Symbol;Acc:MGI:102499]	17718	protein_coding	348	3.47	0.00699359	59.27	12.55	41.1	33.3	103.5	13.3	11.8
Lipa	ENSMUSG00000024781.15	lysosomal acid lipase A [Source:MGI Symbol;Acc:MGI:96789]	16889	protein_coding	2969	-3.47	3.6e-09	1492.16	5457.33	1715.9	1720.7	1039.9	4514.4	6400.3
Retsat	ENSMUSG00000056666.13	retinol saturase (all trans retinol 13,14 reductase) [Source:MGI Symbol;Acc:MGI:1914692]	67442	protein_coding	3027	-3.46	0.000215129	21.19	81.82	26.9	24.7	12	74.9	88.8
Atp10a	ENSMUSG00000025324.8	ATPase, class V, type 10A [Source:MGI Symbol;Acc:MGI:1330809]	11982	protein_coding	5419	-3.46	0	702.38	2524.8	523.8	811	772.3	2359.9	2689.7
Nr3c2	ENSMUSG00000031618.13	nuclear receptor subfamily 3, group C, member 2 [Source:MGI Symbol;Acc:MGI:99459]	110784	protein_coding	5916	-3.46	0.00441069	18.56	83.69	22.7	12.3	20.7	84.8	82.5
Tmem41a	ENSMUSG00000022856.9	transmembrane protein 41a [Source:MGI Symbol;Acc:MGI:1913914]	66664	protein_coding	1360	-3.46	0.000907597	26.63	108.59	26.9	37	16	79.9	137.3
Gm24060	ENSMUSG00000088119.1	predicted gene, 24060 [Source:MGI Symbol;Acc:MGI:5453837]	NA	snRNA	95	3.46	9.6078e-06	441.6	115.93	385.1	403.1	536.7	114	117.9
mt-Nd1	ENSMUSG00000064341.1	mitochondrially encoded NADH dehydrogenase 1 [Source:MGI Symbol;Acc:MGI:101787]	17716	protein_coding	957	3.46	1.7e-09	56587.6	15560.3	42717	43215.3	83830.5	15388.9	15731.6
Zfp455	ENSMUSG00000051037.15	zinc finger protein 455 [Source:MGI Symbol;Acc:MGI:3040708]	218311	protein_coding	2712	-3.45	0.00930614	11.76	54.51	22.7	8.6	4	34.1	74.9
Cygb	ENSMUSG00000020810.5	cytoglobin [Source:MGI Symbol;Acc:MGI:2149481]	114886	protein_coding	2331	3.45	0.0111616	50.07	9.85	39.6	43.1	67.4	5.8	13.9
Prox1	ENSMUSG00000010175.13	prospero homeobox 1 [Source:MGI Symbol;Acc:MGI:97772]	19130	protein_coding	7913	-3.45	0.00352102	19.35	84.88	15.6	27.1	15.4	61.6	108.2
Gm37706	ENSMUSG00000103646.1	predicted gene, 37706 [Source:MGI Symbol;Acc:MGI:5610934]	NA	TEC	2765	3.45	0.000801495	355.38	86.19	291.6	262.5	512	89.8	82.5
Mavs	ENSMUSG00000037523.13	mitochondrial antiviral signaling protein [Source:MGI Symbol;Acc:MGI:2444773]	228607	protein_coding	3057	-3.44	7.1e-09	247.66	898.43	324.2	253.9	164.9	850.1	946.7
4933408B17Rik	ENSMUSG00000049357.11	RIKEN cDNA 4933408B17 gene [Source:MGI Symbol;Acc:MGI:3045347]	271508	protein_coding	2362	3.44	0.0244001	24.98	3.74	35.4	22.2	17.4	3.3	4.2
Ech1	ENSMUSG00000053898.12	enoyl coenzyme A hydratase 1, peroxisomal [Source:MGI Symbol;Acc:MGI:1858208]	51798	protein_coding	1267	-3.44	0	320.37	1128.97	298.7	326.6	335.7	1137.1	1120.8
Bcl11a	ENSMUSG00000000861.15	B cell CLL/lymphoma 11A (zinc finger protein) [Source:MGI Symbol;Acc:MGI:106190]	14025	protein_coding	5989	3.44	1e-09	1715.35	475.17	1318	1607.3	2220.7	514.1	436.3
H2-M5	ENSMUSG00000024459.18	histocompatibility 2, M region locus 5 [Source:MGI Symbol;Acc:MGI:95917]	240095	protein_coding	2459	3.44	0.00745083	79.35	17.06	56.6	74	107.5	17.5	16.6
Mafb	ENSMUSG00000074622.4	v-maf musculoaponeurotic fibrosarcoma oncogene family, protein B (avian) [Source:MGI Symbol;Acc:MGI:104555]	16658	protein_coding	3363	3.43	9.725e-07	3339.25	899.29	5089.6	3196.1	1732.1	1027.3	771.3
Gm5150	ENSMUSG00000078780.7	predicted gene 5150 [Source:MGI Symbol;Acc:MGI:3779469]	381484	protein_coding	1212	-3.42	0	95.33	338.09	94.9	93.7	97.5	341.9	334.3
Mgll	ENSMUSG00000033174.17	monoglyceride lipase [Source:MGI Symbol;Acc:MGI:1346042]	23945	protein_coding	3991	-3.42	0.00100478	337.05	1388.27	294.5	404.3	312.4	1240.3	1536.3
Sdc4	ENSMUSG00000017009.3	syndecan 4 [Source:MGI Symbol;Acc:MGI:1349164]	20971	protein_coding	2458	3.42	3.462e-07	4748.12	1293.54	4960.7	4777.5	4506.2	1185.4	1401.7
Gm23136	ENSMUSG00000095868.1	predicted gene, 23136 [Source:MGI Symbol;Acc:MGI:5452913]	NA	snoRNA	99	3.42	0.0171276	64.81	11.58	80.7	21	92.8	14.1	9
Prnp	ENSMUSG00000079037.9	prion protein [Source:MGI Symbol;Acc:MGI:97769]	19122	protein_coding	2184	3.42	1.8066e-06	329.66	89.24	277.5	305.7	405.8	93.2	85.3
Gm24497	ENSMUSG00000093956.1	predicted gene, 24497 [Source:MGI Symbol;Acc:MGI:5454274]	NA	snRNA	191	3.41	0.00973809	37.93	7.83	39.6	39.4	34.7	10.8	4.9
Mmp14	ENSMUSG00000000957.11	matrix metallopeptidase 14 (membrane-inserted) [Source:MGI Symbol;Acc:MGI:101900]	17387	protein_coding	3238	3.41	2.95e-08	1774.19	489.06	2224.1	1856.3	1242.2	447.5	530.6
Arhgef3	ENSMUSG00000021895.10	Rho guanine nucleotide exchange factor (GEF) 3 [Source:MGI Symbol;Acc:MGI:1918954]	71704	protein_coding	3618	-3.41	0	965.02	3362.14	937.2	962.6	995.2	3401.4	3322.9
Gm43633	ENSMUSG00000106962.1	predicted gene 43633 [Source:MGI Symbol;Acc:MGI:5663770]	NA	TEC	2330	3.4	0.0170249	41.13	7.35	63.7	37	22.7	9.2	5.5
Ppt1	ENSMUSG00000028657.14	palmitoyl-protein thioesterase 1 [Source:MGI Symbol;Acc:MGI:1298204]	19063	protein_coding	2573	-3.4	0	1266.78	4498.89	1400.2	1535.8	864.4	3985.3	5012.5
Gm29216	ENSMUSG00000101249.1	predicted gene 29216 [Source:MGI Symbol;Acc:MGI:5579922]	NA	unprocessed_pseudogene	492	3.4	0.000171604	230.65	59.7	169.9	151.6	370.5	59.1	60.3
Gm37733	ENSMUSG00000103227.1	predicted gene, 37733 [Source:MGI Symbol;Acc:MGI:5610961]	NA	TEC	2962	3.4	0.00239415	174.08	40.98	196.8	163.9	161.5	50.7	31.2
Amer2	ENSMUSG00000021986.8	APC membrane recruitment 2 [Source:MGI Symbol;Acc:MGI:1919375]	72125	protein_coding	10506	-3.39	0.0333924	9.48	65.67	19.8	8.6	0	55.7	75.6
Gm10222	ENSMUSG00000067736.2	predicted gene 10222 [Source:MGI Symbol;Acc:MGI:3642643]	NA	unprocessed_pseudogene	294	3.39	0.0217288	39.9	6.72	26.9	32	60.7	10	3.5
Fcer1g	ENSMUSG00000058715.11	Fc receptor, IgE, high affinity I, gamma polypeptide [Source:MGI Symbol;Acc:MGI:95496]	14127	protein_coding	683	-3.39	1e-10	1051.24	3721.73	1288.3	1071.1	794.3	4022.8	3420.7
Sytl1	ENSMUSG00000028860.13	synaptotagmin-like 1 [Source:MGI Symbol;Acc:MGI:1933365]	269589	protein_coding	2484	3.39	0.0161453	49.2	9.08	73.6	33.3	40.7	13.3	4.9
Nfe2	ENSMUSG00000058794.12	nuclear factor, erythroid derived 2 [Source:MGI Symbol;Acc:MGI:97308]	18022	protein_coding	1878	-3.38	2.7936e-06	101.48	366.51	147.2	108.5	48.7	408.4	324.6
Plod3	ENSMUSG00000004846.10	procollagen-lysine, 2-oxoglutarate 5-dioxygenase 3 [Source:MGI Symbol;Acc:MGI:1347008]	26433	protein_coding	3280	-3.38	2e-10	751.15	2650.4	975.4	822.1	455.9	2636.1	2664.7
Tlr4	ENSMUSG00000039005.13	toll-like receptor 4 [Source:MGI Symbol;Acc:MGI:96824]	21898	protein_coding	4077	-3.38	2.007e-07	492.19	1775.25	630	584.2	262.3	1623.7	1926.7
Dcstamp	ENSMUSG00000022303.9	dendrocyte expressed seven transmembrane protein [Source:MGI Symbol;Acc:MGI:1923016]	75766	protein_coding	1997	3.38	1.668e-07	3680.64	1019.48	2791.8	4644.3	3605.7	1050.6	988.3
Dgat1	ENSMUSG00000022555.12	diacylglycerol O-acyltransferase 1 [Source:MGI Symbol;Acc:MGI:1333825]	13350	protein_coding	1888	3.38	0	4278.14	1218.17	3629.9	4179.7	5024.8	1597.1	839.2
Gm48333	ENSMUSG00000112594.1	predicted gene, 48333 [Source:MGI Symbol;Acc:MGI:6097791]	NA	processed_pseudogene	266	3.37	0.0248266	50.01	7.14	34	65.3	50.7	10.8	3.5
Cenpa	ENSMUSG00000029177.9	centromere protein A [Source:MGI Symbol;Acc:MGI:88375]	12615	protein_coding	3806	3.37	6.2069e-06	2875.08	779.86	1950.9	2673.5	4000.9	992.4	567.3
Aatk	ENSMUSG00000025375.15	apoptosis-associated tyrosine kinase [Source:MGI Symbol;Acc:MGI:1197518]	11302	protein_coding	6455	-3.37	2e-10	81.98	286.23	80.7	99.8	65.4	297.8	274.7
Mir7675	ENSMUSG00000098879.1	microRNA 7675 [Source:MGI Symbol;Acc:MGI:5531347]	NA	miRNA	58	3.37	0.0293747	20.47	2.91	19.8	13.6	28	1.7	4.2
Aspa	ENSMUSG00000020774.9	aspartoacylase [Source:MGI Symbol;Acc:MGI:87914]	11484	protein_coding	4171	3.37	0.028177	22.77	3.26	28.3	8.6	31.4	1.7	4.9
Gm17173	ENSMUSG00000090709.2	predicted gene 17173 [Source:MGI Symbol;Acc:MGI:4938000]	NA	antisense	2867	-3.37	0.000699233	17.58	69.62	17	19.7	16	65.7	73.5
4930556M19Rik	ENSMUSG00000096971.2	RIKEN cDNA 4930556M19 gene [Source:MGI Symbol;Acc:MGI:1922509]	NA	processed_transcript	2787	3.37	0.0306679	15.85	2.22	26.9	8.6	12	1.7	2.8
Snord17	ENSMUSG00000077714.1	small nucleolar RNA, C/D box 17 [Source:MGI Symbol;Acc:MGI:3819523]	NA	snoRNA	238	3.36	0	3781.84	1095.68	4170.8	3760.6	3414.2	1128.8	1062.6
Kazn	ENSMUSG00000040606.13	kazrin, periplakin interacting protein [Source:MGI Symbol;Acc:MGI:1918779]	71529	protein_coding	5725	-3.36	0.00110841	59.3	240.11	77.9	33.3	66.7	256.2	224
Evl	ENSMUSG00000021262.15	Ena-vasodilator stimulated phosphoprotein [Source:MGI Symbol;Acc:MGI:1194884]	14026	protein_coding	2180	-3.36	0	1234.83	4285.91	1445.5	1306.5	952.5	4176.6	4395.2
Epha7	ENSMUSG00000028289.12	Eph receptor A7 [Source:MGI Symbol;Acc:MGI:95276]	13841	protein_coding	6746	3.35	0.00868337	29.8	6.52	25.5	25.9	38	7.5	5.5
Abhd17c	ENSMUSG00000038459.10	abhydrolase domain containing 17C [Source:MGI Symbol;Acc:MGI:1917428]	70178	protein_coding	2580	-3.34	0	334.85	1155.76	286	389.5	329.1	1063.1	1248.4
Rps29	ENSMUSG00000034892.8	ribosomal protein S29 [Source:MGI Symbol;Acc:MGI:107681]	20090	protein_coding	461	-3.34	3e-10	1520.83	5322.64	1482.3	1705.9	1374.3	6044.1	4601.2
Tiam2	ENSMUSG00000023800.15	T cell lymphoma invasion and metastasis 2 [Source:MGI Symbol;Acc:MGI:1344338]	24001	protein_coding	6127	-3.33	7.502e-07	274.72	982.53	373.8	306.9	143.5	1207	758.1
Fzd8	ENSMUSG00000036904.5	frizzled class receptor 8 [Source:MGI Symbol;Acc:MGI:108460]	14370	protein_coding	3346	-3.33	0.0301864	12.93	80.78	12.7	16	10	83.2	78.4
Idh1	ENSMUSG00000025950.16	isocitrate dehydrogenase 1 (NADP+), soluble [Source:MGI Symbol;Acc:MGI:96413]	15926	protein_coding	2302	-3.33	0	608.08	2063.66	645.6	668.1	510.6	1781	2346.4
Smagp	ENSMUSG00000053559.13	small cell adhesion glycoprotein [Source:MGI Symbol;Acc:MGI:2448476]	207818	protein_coding	1135	-3.33	0.000321642	44.58	172.03	58	21	54.7	179.7	164.4
Comt	ENSMUSG00000000326.13	catechol-O-methyltransferase [Source:MGI Symbol;Acc:MGI:88470]	12846	protein_coding	1978	-3.33	0	340.27	1156.81	356.8	371	293	1034	1279.6
Wwtr1	ENSMUSG00000027803.14	WW domain containing transcription regulator 1 [Source:MGI Symbol;Acc:MGI:1917649]	97064	protein_coding	4697	-3.32	0.00691798	156.35	696.62	94.9	131.9	242.3	541.5	851.7
Gm7536	ENSMUSG00000057036.7	predicted gene 7536 [Source:MGI Symbol;Acc:MGI:3645137]	NA	processed_pseudogene	444	-3.32	0.000497636	14.04	54.22	12.7	16	13.3	51.6	56.9
Gan	ENSMUSG00000052557.11	giant axonal neuropathy [Source:MGI Symbol;Acc:MGI:1890619]	209239	protein_coding	13461	3.32	1.0768e-06	2778.91	776.42	2185.9	2691.9	3458.9	892.6	660.3
Tgfbr3	ENSMUSG00000029287.14	transforming growth factor, beta receptor III [Source:MGI Symbol;Acc:MGI:104637]	21814	protein_coding	6087	-3.32	4.02103e-05	184.92	682.36	246.3	160.2	148.2	687.1	677.6
Rab38	ENSMUSG00000030559.8	RAB38, member RAS oncogene family [Source:MGI Symbol;Acc:MGI:1919683]	72433	protein_coding	1577	3.32	0.0256768	26.15	4.02	28.3	39.4	10.7	2.5	5.5
Gm48718	ENSMUSG00000112736.1	predicted gene, 48718 [Source:MGI Symbol;Acc:MGI:6098369]	NA	TEC	2482	3.31	0.000201443	196.06	52	189.7	152.8	245.6	62.4	41.6
1110002J07Rik	ENSMUSG00000097134.2	RIKEN cDNA 1110002J07 gene [Source:MGI Symbol;Acc:MGI:1915738]	NA	lincRNA	2229	3.31	3.14452e-05	402.49	109.9	351.1	337.7	518.6	128.9	90.9
Gm40645	ENSMUSG00000112766.1	predicted gene, 40645 [Source:MGI Symbol;Acc:MGI:5623530]	NA	antisense	874	3.31	0.00742264	125.18	27.8	107.6	101.1	166.9	34.1	21.5
Abhd14b	ENSMUSG00000042073.15	abhydrolase domain containing 14b [Source:MGI Symbol;Acc:MGI:1923741]	76491	protein_coding	1745	-3.3	0.000972616	27.71	107.83	34	27.1	22	83.2	132.5
Gpr155	ENSMUSG00000041762.16	G protein-coupled receptor 155 [Source:MGI Symbol;Acc:MGI:1915776]	68526	protein_coding	5061	-3.3	5.5293e-06	364.99	1318.18	328.5	358.7	407.8	1114.7	1521.7
Gm1821	ENSMUSG00000044285.8	predicted gene 1821 [Source:MGI Symbol;Acc:MGI:3037679]	NA	transcribed_processed_pseudogene	750	-3.3	0.00109897	11.44	44.93	11.3	12.3	10.7	48.2	41.6
B3gnt5	ENSMUSG00000022686.14	UDP-GlcNAc:betaGal beta-1,3-N-acetylglucosaminyltransferase 5 [Source:MGI Symbol;Acc:MGI:2137302]	108105	protein_coding	4872	3.3	0	725.27	211.33	553.6	767.9	854.4	243.7	178.9
Igsf6	ENSMUSG00000035004.3	immunoglobulin superfamily, member 6 [Source:MGI Symbol;Acc:MGI:1891393]	80719	protein_coding	2175	-3.3	0	412.02	1407.59	525.2	426.5	284.3	1602.1	1213.1
Gm43759	ENSMUSG00000105368.1	predicted gene 43759 [Source:MGI Symbol;Acc:MGI:5663896]	NA	TEC	1261	3.3	0.00201109	150.47	37.16	128.8	166.4	156.2	42.4	31.9
Hnrnpll	ENSMUSG00000024095.15	heterogeneous nuclear ribonucleoprotein L-like [Source:MGI Symbol;Acc:MGI:1919942]	72692	protein_coding	4651	3.3	2.9084e-06	13019.4	3633.78	8936.1	12052.1	18070.1	3536.1	3731.4
Spry2	ENSMUSG00000022114.5	sprouty RTK signaling antagonist 2 [Source:MGI Symbol;Acc:MGI:1345138]	24064	protein_coding	2087	-3.3	0.0013462	71.26	280.08	109	72.7	32	198.8	361.4
Gm38115	ENSMUSG00000102930.1	predicted gene, 38115 [Source:MGI Symbol;Acc:MGI:5611343]	NA	sense_intronic	2413	3.3	0.000241704	1480.51	391.32	1016.5	1355.8	2069.2	477.5	305.2
Lxn	ENSMUSG00000047557.2	latexin [Source:MGI Symbol;Acc:MGI:107633]	17035	protein_coding	1112	-3.29	3.013e-07	51.59	181.46	59.5	41.9	53.4	176.3	186.6
Gm38158	ENSMUSG00000103367.1	predicted gene, 38158 [Source:MGI Symbol;Acc:MGI:5611386]	NA	processed_pseudogene	339	3.28	0.00615327	78.96	18.17	79.3	55.5	102.1	18.3	18
Dhrs7b	ENSMUSG00000042569.13	dehydrogenase/reductase (SDR family) member 7B [Source:MGI Symbol;Acc:MGI:2384931]	216820	protein_coding	3277	-3.28	4.47e-08	216.26	751.51	253.4	214.5	180.9	684.6	818.4
Homer2	ENSMUSG00000025813.14	homer scaffolding protein 2 [Source:MGI Symbol;Acc:MGI:1347354]	26557	protein_coding	10982	-3.28	0.0164434	25.4	125.78	17	34.5	24.7	111.5	140.1
Pxdc1	ENSMUSG00000021411.16	PX domain containing 1 [Source:MGI Symbol;Acc:MGI:1914145]	66895	protein_coding	2684	3.28	8.779e-07	944.89	268.19	832.5	991	1011.2	314.4	221.9
Il13ra1	ENSMUSG00000017057.9	interleukin 13 receptor, alpha 1 [Source:MGI Symbol;Acc:MGI:105052]	16164	protein_coding	3712	-3.28	0	734.26	2453.53	717.8	724.8	760.3	2257.6	2649.5
D430018E03Rik	ENSMUSG00000097559.1	RIKEN cDNA D430018E03 gene [Source:MGI Symbol;Acc:MGI:3045245]	NA	sense_intronic	3832	3.27	0.00938607	66.68	14.7	43.9	72.7	83.4	18.3	11.1
C130083A15Rik	ENSMUSG00000108812.1	RIKEN cDNA C130083A15 gene [Source:MGI Symbol;Acc:MGI:3028079]	NA	TEC	1460	3.27	0.000324979	420.04	111.56	438.9	326.6	494.6	144.7	78.4
Adcy6	ENSMUSG00000022994.9	adenylate cyclase 6 [Source:MGI Symbol;Acc:MGI:87917]	11512	protein_coding	6038	3.27	0	2837.74	848.28	2712.5	2897.8	2902.9	864.3	832.3
Ccl8	ENSMUSG00000009185.2	chemokine (C-C motif) ligand 8 [Source:MGI Symbol;Acc:MGI:101878]	20307	protein_coding	511	3.27	0.0243936	220.18	29.12	317.1	108.5	235	25	33.3
Cyb561	ENSMUSG00000019590.16	cytochrome b-561 [Source:MGI Symbol;Acc:MGI:103253]	13056	protein_coding	2741	-3.27	1.64872e-05	107.71	391	93.4	87.5	142.2	373.5	408.5
Nek10	ENSMUSG00000042567.20	NIMA (never in mitosis gene a)- related kinase 10 [Source:MGI Symbol;Acc:MGI:2685128]	674895	protein_coding	9567	3.27	0.0149327	44.17	9.01	25.5	45.6	61.4	12.5	5.5
Gm43430	ENSMUSG00000106149.1	predicted gene 43430 [Source:MGI Symbol;Acc:MGI:5663567]	NA	TEC	3897	3.27	0.000194942	4056.16	1083.81	3495.4	3466	5207	1424.1	743.5
Gsr	ENSMUSG00000031584.16	glutathione reductase [Source:MGI Symbol;Acc:MGI:95804]	14782	protein_coding	2673	-3.26	0	1204.32	4033.77	1398.7	1122.9	1091.3	4284.8	3782.8
Gm14537	ENSMUSG00000082855.1	predicted gene 14537 [Source:MGI Symbol;Acc:MGI:3648060]	NA	processed_pseudogene	599	3.26	0.000476119	80.22	21.22	63.7	87.5	89.4	21.6	20.8
Agrn	ENSMUSG00000041936.18	agrin [Source:MGI Symbol;Acc:MGI:87961]	11603	protein_coding	8612	3.26	0	1268.55	378.85	1192	1264.6	1349	419.2	338.5
Gm24041	ENSMUSG00000065049.1	predicted gene, 24041 [Source:MGI Symbol;Acc:MGI:5453818]	NA	snRNA	156	3.26	0.0148717	38.13	7.77	43.9	27.1	43.4	10	5.5
Plek2	ENSMUSG00000021118.7	pleckstrin 2 [Source:MGI Symbol;Acc:MGI:1351466]	27260	protein_coding	1583	3.26	0.00888679	76.23	16.99	76.4	71.5	80.8	12.5	21.5
Klrb1c	ENSMUSG00000030325.16	killer cell lectin-like receptor subfamily B member 1C [Source:MGI Symbol;Acc:MGI:107538]	17059	protein_coding	2623	-3.26	0.0312514	26.23	159.42	41.1	37	0.7	136.4	182.4
Epm2a	ENSMUSG00000055493.4	epilepsy, progressive myoclonic epilepsy, type 2 gene alpha [Source:MGI Symbol;Acc:MGI:1341085]	13853	protein_coding	3287	-3.26	0.000465438	32.95	125.09	32.6	29.6	36.7	103.1	147
Nlrp1c-ps	ENSMUSG00000092528.9	NLR family, pyrin domain containing 1C, pseudogene [Source:MGI Symbol;Acc:MGI:3582962]	NA	transcribed_unprocessed_pseudogene	3457	3.25	2.13725e-05	2428.26	674.78	2391.2	2190.3	2703.3	737.8	611.7
Gm48591	ENSMUSG00000112009.1	predicted gene, 48591 [Source:MGI Symbol;Acc:MGI:6098163]	NA	sense_intronic	469	3.25	0.000587211	209.47	55.26	182.6	186.1	259.7	55.7	54.8
Ifitm3	ENSMUSG00000025492.6	interferon induced transmembrane protein 3 [Source:MGI Symbol;Acc:MGI:1913391]	66141	protein_coding	678	-3.25	0	491.1	1639.52	498.3	477	497.9	1864.1	1414.9
Adora2b	ENSMUSG00000018500.2	adenosine A2b receptor [Source:MGI Symbol;Acc:MGI:99403]	11541	protein_coding	1845	3.24	4.42e-08	752.51	219.59	651.2	663.1	943.2	238.7	200.4
Gm23632	ENSMUSG00000093030.1	predicted gene, 23632 [Source:MGI Symbol;Acc:MGI:5453409]	NA	miRNA	125	3.24	0.0270718	27.08	4.37	17	38.2	26	2.5	6.2
2010016I18Rik	ENSMUSG00000091575.2	RIKEN cDNA 2010016I18 gene [Source:MGI Symbol;Acc:MGI:1916456]	NA	processed_transcript	1779	-3.24	0.000101581	103.79	377.4	103.3	123.3	84.8	414.3	340.5
Serpina3f	ENSMUSG00000066363.12	serine (or cysteine) peptidase inhibitor, clade A, member 3F [Source:MGI Symbol;Acc:MGI:2182838]	238393	protein_coding	2248	3.24	0.0295598	30.93	4.16	39.6	11.1	42.1	0	8.3
I830077J02Rik	ENSMUSG00000074342.3	RIKEN cDNA I830077J02 gene [Source:MGI Symbol;Acc:MGI:3588284]	433638	protein_coding	2599	-3.24	0	219.36	724.74	246.3	234.2	177.6	663	786.5
Dynlrb1	ENSMUSG00000047459.14	dynein light chain roadblock-type 1 [Source:MGI Symbol;Acc:MGI:1914318]	67068	protein_coding	788	-3.24	5.9e-09	165.38	560.1	220.9	149.1	126.2	618.1	502.1
Cap1	ENSMUSG00000028656.14	CAP, adenylate cyclase-associated protein 1 (yeast) [Source:MGI Symbol;Acc:MGI:88262]	12331	protein_coding	2768	-3.23	0	3291.93	10958	3484.1	3263.9	3127.8	10477	11439.1
Hc	ENSMUSG00000026874.10	hemolytic complement [Source:MGI Symbol;Acc:MGI:96031]	15139	protein_coding	5445	3.23	0.00490675	206.61	49.37	94.9	261.3	263.7	47.4	51.3
Clec4a3	ENSMUSG00000043832.13	C-type lectin domain family 4, member a3 [Source:MGI Symbol;Acc:MGI:1920399]	73149	protein_coding	1300	-3.23	0	517.12	1736.56	673.9	533.7	343.8	1817.6	1655.6
Klhl41	ENSMUSG00000075307.3	kelch-like 41 [Source:MGI Symbol;Acc:MGI:2683854]	228003	protein_coding	2529	-3.23	0.0447796	0.41	5.96	0	1.2	0	5	6.9
Fsd2	ENSMUSG00000038663.7	fibronectin type III and SPRY domain containing 2 [Source:MGI Symbol;Acc:MGI:2444310]	244091	protein_coding	3985	-3.23	0.0368793	5.13	34.81	1.4	8.6	5.3	34.9	34.7
B2m	ENSMUSG00000060802.8	beta-2 microglobulin [Source:MGI Symbol;Acc:MGI:88127]	12010	protein_coding	860	-3.22	0	4295.62	14402.4	4718.6	4288.1	3880.1	14979.7	13825
Gm15247	ENSMUSG00000086695.1	predicted gene 15247 [Source:MGI Symbol;Acc:MGI:3705183]	NA	antisense	403	3.22	0.00372805	96.32	23.64	82.1	113.4	93.4	29.9	17.3
Ptger2	ENSMUSG00000037759.6	prostaglandin E receptor 2 (subtype EP2) [Source:MGI Symbol;Acc:MGI:97794]	19217	protein_coding	3684	-3.22	4.834e-07	123.68	426.36	113.3	143	114.8	448.4	404.4
Il12rb2	ENSMUSG00000018341.12	interleukin 12 receptor, beta 2 [Source:MGI Symbol;Acc:MGI:1270861]	16162	protein_coding	2998	-3.22	1.82e-08	225.71	767.72	206.7	258.8	211.6	746.2	789.3
Il16	ENSMUSG00000001741.12	interleukin 16 [Source:MGI Symbol;Acc:MGI:1270855]	16170	protein_coding	5260	-3.22	1.01e-08	355.97	1202.4	479.9	346.4	241.6	1194.5	1210.3
Cmtr1	ENSMUSG00000024019.17	cap methyltransferase 1 [Source:MGI Symbol;Acc:MGI:1921407]	74157	protein_coding	6380	3.22	4.32615e-05	1846.82	517.28	1180.7	1698.5	2661.3	703.7	330.8
Gm6136	ENSMUSG00000084106.4	predicted pseudogene 6136 [Source:MGI Symbol;Acc:MGI:3646897]	NA	processed_pseudogene	891	-3.22	0.00237804	9.29	36.75	9.9	8.6	9.3	45.8	27.7
Rpl39-ps	ENSMUSG00000036305.7	ribosomal protein L39, pseudogene [Source:MGI Symbol;Acc:MGI:3705781]	NA	processed_pseudogene	151	-3.22	0.0188537	3.7	17.89	2.8	4.9	3.3	15	20.8
Rpl27	ENSMUSG00000063316.13	ribosomal protein L27 [Source:MGI Symbol;Acc:MGI:98036]	19942	protein_coding	732	-3.22	0	633.66	2086.7	724.9	546	630.1	2233.5	1939.9
mt-Ti	ENSMUSG00000064342.1	mitochondrially encoded tRNA isoleucine [Source:MGI Symbol;Acc:MGI:102484]	NA	Mt_tRNA	69	3.21	0.00971917	36.54	8.18	43.9	28.3	37.4	6.7	9.7
Got1	ENSMUSG00000025190.13	glutamic-oxaloacetic transaminase 1, soluble [Source:MGI Symbol;Acc:MGI:95791]	14718	protein_coding	2058	3.21	0	5848.19	1770.87	5330.2	5117.6	7096.7	1884.1	1657.6
Gm44975	ENSMUSG00000109073.1	predicted gene 44975 [Source:MGI Symbol;Acc:MGI:5753551]	NA	TEC	1390	3.2	0.00244512	306.1	77.65	273.2	237.9	407.2	112.3	43
Gm37063	ENSMUSG00000103805.1	predicted gene, 37063 [Source:MGI Symbol;Acc:MGI:5610291]	NA	TEC	3520	3.2	0.0348568	17.45	2.08	24.1	21	7.3	0	4.2
Clec4n	ENSMUSG00000023349.14	C-type lectin domain family 4, member n [Source:MGI Symbol;Acc:MGI:1861231]	56620	protein_coding	1404	-3.2	0	911.44	2984.46	972.6	945.4	816.3	2737.6	3231.4
Rad51b	ENSMUSG00000059060.15	RAD51 paralog B [Source:MGI Symbol;Acc:MGI:1099436]	19363	protein_coding	2187	3.2	0.0128043	148.34	32.03	93.4	130.7	220.9	30.8	33.3
Myo6	ENSMUSG00000033577.18	myosin VI [Source:MGI Symbol;Acc:MGI:104785]	17920	protein_coding	7927	-3.19	0.000195213	232.44	846.3	172.7	241.6	283	748.7	944
Fzd1	ENSMUSG00000044674.6	frizzled class receptor 1 [Source:MGI Symbol;Acc:MGI:1196625]	14362	protein_coding	4197	-3.19	0.000599755	148.24	549.88	141.6	215.7	87.4	440.9	658.9
Arhgap19	ENSMUSG00000025154.14	Rho GTPase activating protein 19 [Source:MGI Symbol;Acc:MGI:1918335]	71085	protein_coding	5103	3.19	7.4382e-06	964.89	277.5	1114.2	912.1	868.4	238.7	316.3
Ermp1	ENSMUSG00000046324.12	endoplasmic reticulum metallopeptidase 1 [Source:MGI Symbol;Acc:MGI:106250]	226090	protein_coding	7058	-3.19	0	384.77	1261.85	380.8	459.8	313.7	1162.9	1360.8
Tgfb3	ENSMUSG00000021253.7	transforming growth factor, beta 3 [Source:MGI Symbol;Acc:MGI:98727]	21809	protein_coding	3383	3.19	0.00432718	94.81	23.37	101.9	69	113.5	22.5	24.3
Prkn	ENSMUSG00000023826.16	parkin RBR E3 ubiquitin protein ligase [Source:MGI Symbol;Acc:MGI:1355296]	50873	protein_coding	4759	-3.19	0.00915042	31.34	135.29	29.7	29.6	34.7	113.1	157.4
Gm44044	ENSMUSG00000107690.1	predicted gene, 44044 [Source:MGI Symbol;Acc:MGI:5690436]	NA	TEC	1089	3.19	0.00209218	94.57	24.34	86.4	91.2	106.1	29.9	18.7
Zfp57	ENSMUSG00000036036.15	zinc finger protein 57 [Source:MGI Symbol;Acc:MGI:99204]	22715	protein_coding	2597	3.18	0.00573304	130.55	31.76	80.7	97.4	213.6	27.5	36.1
5430434F05Rik	ENSMUSG00000108780.1	RIKEN cDNA 5430434F05 gene [Source:MGI Symbol;Acc:MGI:1925345]	NA	TEC	3553	3.18	0.000277834	437.01	119.89	379.4	436.3	495.3	103.1	136.6
Fxyd5	ENSMUSG00000009687.14	FXYD domain-containing ion transport regulator 5 [Source:MGI Symbol;Acc:MGI:1201785]	18301	protein_coding	2998	-3.18	0	1791.14	5832.73	2033	1843.9	1496.5	6411	5254.5
Gm37242	ENSMUSG00000103630.1	predicted gene, 37242 [Source:MGI Symbol;Acc:MGI:5610470]	NA	TEC	2085	3.18	0.0121618	76.6	16.99	52.4	57.9	119.5	25	9
Gm29670	ENSMUSG00000100302.1	predicted gene 29670 [Source:MGI Symbol;Acc:MGI:5580376]	NA	sense_intronic	2491	3.17	0.00155714	166.14	43.82	97.7	125.7	275	43.3	44.4
Sirpb1b	ENSMUSG00000095028.6	signal-regulatory protein beta 1B [Source:MGI Symbol;Acc:MGI:3779828]	668101	protein_coding	2515	-3.17	1e-10	127.53	415.54	165.6	128.2	88.8	447.5	383.5
Gm12737	ENSMUSG00000085093.1	predicted gene 12737 [Source:MGI Symbol;Acc:MGI:3651021]	NA	sense_intronic	725	3.17	0.00894416	93.46	21.7	52.4	99.8	128.2	27.5	16
Glcci1	ENSMUSG00000029638.17	glucocorticoid induced transcript 1 [Source:MGI Symbol;Acc:MGI:2179717]	170772	protein_coding	6200	3.16	9.60948e-05	412.19	116.06	389.3	383.3	463.9	148.9	83.2
S100a10	ENSMUSG00000041959.14	S100 calcium binding protein A10 (calpactin) [Source:MGI Symbol;Acc:MGI:1339468]	20194	protein_coding	685	-3.16	0	654.35	2137.87	579	647.1	736.9	2052.1	2223.6
H3f3a	ENSMUSG00000060743.12	H3 histone, family 3A [Source:MGI Symbol;Acc:MGI:1097686]	15078	protein_coding	2841	-3.16	0	1273.81	4119.87	1332.2	1203	1286.2	4427.9	3811.9
Myo1h	ENSMUSG00000066952.11	myosin 1H [Source:MGI Symbol;Acc:MGI:1914674]	231646	protein_coding	4631	3.15	0.000449173	240.41	66.22	189.7	166.4	365.1	62.4	70.1
Hp	ENSMUSG00000031722.10	haptoglobin [Source:MGI Symbol;Acc:MGI:96211]	15439	protein_coding	1345	-3.15	2e-09	112.71	376.62	76.4	128.2	133.5	459.2	294.1
Phldb1	ENSMUSG00000048537.16	pleckstrin homology like domain, family B, member 1 [Source:MGI Symbol;Acc:MGI:2143230]	102693	protein_coding	5600	3.15	2.3292e-06	2973.53	878.22	2621.9	3026	3272.7	974.1	782.4
Cox6b2	ENSMUSG00000051811.14	cytochrome c oxidase subunit 6B2 [Source:MGI Symbol;Acc:MGI:3044182]	333182	protein_coding	585	-3.15	0.000242106	37.2	132.98	41.1	34.5	36	164.7	101.3
Mamdc2	ENSMUSG00000033207.6	MAM domain containing 2 [Source:MGI Symbol;Acc:MGI:1918988]	71738	protein_coding	3338	-3.14	0.00822946	76.48	320.97	62.3	69	98.1	298.6	343.3
Gls2	ENSMUSG00000044005.13	glutaminase 2 (liver, mitochondrial) [Source:MGI Symbol;Acc:MGI:2143539]	216456	protein_coding	2573	3.14	0.00756819	142.32	34.18	118.9	124.5	183.6	52.4	16
Frmd4b	ENSMUSG00000030064.16	FERM domain containing 4B [Source:MGI Symbol;Acc:MGI:2141794]	232288	protein_coding	4913	3.13	0	4304.85	1351.83	4075.9	3802.5	5036.2	1344.2	1359.4
Specc1l	ENSMUSG00000033444.14	sperm antigen with calponin homology and coiled-coil domains 1-like [Source:MGI Symbol;Acc:MGI:1921642]	74392	protein_coding	6632	3.13	0	6442.13	2013.4	5907.9	6257.8	7160.8	2190.2	1836.6
Tshz2	ENSMUSG00000047907.11	teashirt zinc finger family member 2 [Source:MGI Symbol;Acc:MGI:2153084]	228911	protein_coding	5083	3.13	0.0244001	40.37	7.42	26.9	30.8	63.4	5.8	9
Ikzf4	ENSMUSG00000002578.17	IKAROS family zinc finger 4 [Source:MGI Symbol;Acc:MGI:1343139]	22781	protein_coding	5150	3.12	0.00379015	187.14	48.33	124.6	149.1	287.7	59.9	36.8
Ms4a4b	ENSMUSG00000056290.15	membrane-spanning 4-domains, subfamily A, member 4B [Source:MGI Symbol;Acc:MGI:1913083]	60361	protein_coding	3789	-3.12	0.000154547	68.85	246.08	34	67.8	104.8	265.4	226.8
Gm13570	ENSMUSG00000087181.3	predicted gene 13570 [Source:MGI Symbol;Acc:MGI:3649720]	NA	processed_pseudogene	309	3.12	0.0050996	140.8	35.29	131.7	115.9	174.9	40.8	29.8
Coa6	ENSMUSG00000051671.7	cytochrome c oxidase assembly factor 6 [Source:MGI Symbol;Acc:MGI:1915142]	67892	protein_coding	747	-3.11	0.0109196	18.9	79.32	9.9	39.4	7.3	90.7	68
Jade2	ENSMUSG00000020387.15	jade family PHD finger 2 [Source:MGI Symbol;Acc:MGI:1924151]	76901	protein_coding	6273	-3.11	0.000103857	382.6	1339.41	487	353.7	307	1361.7	1317.1
Cd22	ENSMUSG00000030577.14	CD22 antigen [Source:MGI Symbol;Acc:MGI:88322]	12483	protein_coding	3974	-3.11	0.000233809	326.32	1147.08	448.8	335.3	194.9	1104.7	1189.5
Htra4	ENSMUSG00000037406.7	HtrA serine peptidase 4 [Source:MGI Symbol;Acc:MGI:3036260]	330723	protein_coding	2180	3.11	0.000529322	242.8	67.33	369.5	219.4	139.5	67.4	67.3
Lynx1	ENSMUSG00000022594.14	Ly6/neurotoxin 1 [Source:MGI Symbol;Acc:MGI:1345180]	23936	protein_coding	4023	3.11	0.0112287	35.21	8.04	42.5	43.1	20	9.2	6.9
Carmil3	ENSMUSG00000022211.9	capping protein regulator and myosin 1 linker 3 [Source:MGI Symbol;Acc:MGI:2448573]	268747	protein_coding	5087	3.1	0.0177968	64.1	13.59	79.3	29.6	83.4	13.3	13.9
Sox4	ENSMUSG00000076431.4	SRY (sex determining region Y)-box 4 [Source:MGI Symbol;Acc:MGI:98366]	20677	protein_coding	4795	3.1	0.000593278	264.45	73.22	226.5	343.9	222.9	67.4	79.1
Cox7b	ENSMUSG00000031231.4	cytochrome c oxidase subunit 7B [Source:MGI Symbol;Acc:MGI:1913392]	66142	protein_coding	1001	-3.1	2e-10	239.56	769.88	263.3	279.8	175.5	730.4	809.4
Rpl26	ENSMUSG00000060938.14	ribosomal protein L26 [Source:MGI Symbol;Acc:MGI:106022]	19941	protein_coding	657	-3.1	0	1259.02	3987.32	1315.2	1122.9	1339	3955.4	4019.3
Celsr1	ENSMUSG00000016028.10	cadherin, EGF LAG seven-pass G-type receptor 1 [Source:MGI Symbol;Acc:MGI:1100883]	12614	protein_coding	10879	3.1	0.00100478	319.27	87.64	298.7	318	341.1	99	76.3
Nectin2	ENSMUSG00000062300.14	nectin cell adhesion molecule 2 [Source:MGI Symbol;Acc:MGI:97822]	19294	protein_coding	2735	3.1	0.000531194	122.22	34.12	104.8	141.7	120.1	30.8	37.5
Nt5e	ENSMUSG00000032420.8	5' nucleotidase, ecto [Source:MGI Symbol;Acc:MGI:99782]	23959	protein_coding	3995	-3.1	0.00272262	105.53	397.52	169.9	90	56.7	389.3	405.7
Fkbp7	ENSMUSG00000002732.14	FK506 binding protein 7 [Source:MGI Symbol;Acc:MGI:1336879]	14231	protein_coding	860	-3.09	0.0368584	4.76	28.22	9.9	3.7	0.7	18.3	38.1
A130077B15Rik	ENSMUSG00000112095.1	RIKEN cDNA A130077B15 gene [Source:MGI Symbol;Acc:MGI:2441782]	NA	lincRNA	2547	-3.09	0.00341652	7.88	30.79	5.7	8.6	9.3	28.3	33.3
Kynu	ENSMUSG00000026866.16	kynureninase (L-kynurenine hydrolase) [Source:MGI Symbol;Acc:MGI:1918039]	70789	protein_coding	2778	3.09	9.8179e-06	2560.4	761.48	1929.6	2316	3435.5	742	781
Gm24727	ENSMUSG00000088856.1	predicted gene, 24727 [Source:MGI Symbol;Acc:MGI:5454504]	NA	snoRNA	144	-3.09	0.00139905	30.85	115.23	31.1	16	45.4	159.7	70.7
Spns3	ENSMUSG00000020798.14	spinster homolog 3 [Source:MGI Symbol;Acc:MGI:1924827]	77577	protein_coding	4019	3.09	0.000112425	281.15	81.33	351.1	276.1	216.3	94	68.7
Iqgap3	ENSMUSG00000028068.14	IQ motif containing GTPase activating protein 3 [Source:MGI Symbol;Acc:MGI:3028642]	404710	protein_coding	5756	3.08	5.84895e-05	848.01	249.07	596	799.9	1148.1	222.1	276
Gm46224	ENSMUSG00000112843.1	predicted gene, 46224 [Source:MGI Symbol;Acc:MGI:5825861]	NA	lincRNA	1242	3.08	5.30126e-05	434.03	127.64	386.5	420.3	495.3	167.2	88.1
Gm44313	ENSMUSG00000106175.1	predicted gene, 44313 [Source:MGI Symbol;Acc:MGI:5690705]	NA	miRNA	138	3.08	0.0295932	24.84	2.36	22.7	18.5	33.4	3.3	1.4
Aldoc	ENSMUSG00000017390.15	aldolase C, fructose-bisphosphate [Source:MGI Symbol;Acc:MGI:101863]	11676	protein_coding	2786	-3.08	0.000883836	117.23	424.29	62.3	131.9	157.5	386	462.6
Gm25931	ENSMUSG00000095871.1	predicted gene, 25931 [Source:MGI Symbol;Acc:MGI:5455708]	NA	miRNA	83	3.07	0.00802136	70.79	17.4	63.7	82.6	66.1	21.6	13.2
Il1a	ENSMUSG00000027399.1	interleukin 1 alpha [Source:MGI Symbol;Acc:MGI:96542]	16175	protein_coding	1974	-3.07	0.0116805	861.47	3633.1	808.4	941.7	834.4	3978.7	3287.5
Acpp	ENSMUSG00000032561.15	acid phosphatase, prostate [Source:MGI Symbol;Acc:MGI:1928480]	56318	protein_coding	4483	3.07	0.00134444	53.2	14.77	68	29.6	62.1	19.1	10.4
Afmid	ENSMUSG00000017718.15	arylformamidase [Source:MGI Symbol;Acc:MGI:2448704]	71562	protein_coding	2327	3.06	0.0011501	1326.43	366.78	1037.7	1077.3	1864.3	436.7	296.8
Adam4	ENSMUSG00000072972.3	a disintegrin and metallopeptidase domain 4 [Source:MGI Symbol;Acc:MGI:104731]	11498	protein_coding	2504	3.06	0.00453496	97.16	25.03	97.7	77.7	116.1	13.3	36.8
Gm17354	ENSMUSG00000091985.1	predicted gene, 17354 [Source:MGI Symbol;Acc:MGI:4936988]	NA	lincRNA	3039	-3.06	0.0126847	23.69	97.69	34	35.7	1.3	115.6	79.8
ERCC-00058	ERCC-00058		NA			3.06	0.0199203	41.29	8.74	31.1	24.7	68.1	9.2	8.3
Adgrg6	ENSMUSG00000039116.6	adhesion G protein-coupled receptor G6 [Source:MGI Symbol;Acc:MGI:1916151]	215798	protein_coding	6507	3.06	0.000843975	1649.58	460.67	1401.6	1524.7	2022.5	514.9	406.4
Ptpn6	ENSMUSG00000004266.15	protein tyrosine phosphatase, non-receptor type 6 [Source:MGI Symbol;Acc:MGI:96055]	15170	protein_coding	2308	-3.06	0	1830.19	5789.41	2088.2	1668.9	1733.5	6060.7	5518.1
Liph	ENSMUSG00000044626.13	lipase, member H [Source:MGI Symbol;Acc:MGI:2388029]	239759	protein_coding	3923	-3.06	0.0214085	10.74	49.93	11.3	13.6	7.3	41.6	58.3
Plcd1	ENSMUSG00000010660.3	phospholipase C, delta 1 [Source:MGI Symbol;Acc:MGI:97614]	18799	protein_coding	2715	3.06	1.14975e-05	268.63	80.71	266.2	244	295.7	78.2	83.2
Tob1	ENSMUSG00000037573.5	transducer of ErbB-2.1 [Source:MGI Symbol;Acc:MGI:1349721]	22057	protein_coding	2288	-3.06	0	563.17	1785.96	542.2	523.8	623.4	1744.4	1827.6
Card11	ENSMUSG00000036526.8	caspase recruitment domain family, member 11 [Source:MGI Symbol;Acc:MGI:1916978]	108723	protein_coding	4107	-3.05	9.20154e-05	1330.82	4537.97	1274.2	1249.8	1468.5	4138.4	4937.6
Gm28791	ENSMUSG00000100394.1	predicted gene 28791 [Source:MGI Symbol;Acc:MGI:5579497]	NA	sense_intronic	1779	3.05	0.00661295	206.72	52.21	151.5	183.7	285	60.7	43.7
Ehhadh	ENSMUSG00000022853.7	enoyl-Coenzyme A, hydratase/3-hydroxyacyl Coenzyme A dehydrogenase [Source:MGI Symbol;Acc:MGI:1277964]	74147	protein_coding	2981	-3.05	0.00818632	42.27	170.92	43.9	22.2	60.7	153.9	188
Egf	ENSMUSG00000028017.7	epidermal growth factor [Source:MGI Symbol;Acc:MGI:95290]	13645	protein_coding	4761	3.05	0.0104123	94.21	22.74	101.9	50.5	130.2	31.6	13.9
Samd11	ENSMUSG00000096351.2	sterile alpha motif domain containing 11 [Source:MGI Symbol;Acc:MGI:2446220]	231004	protein_coding	2610	3.05	0.028488	99.82	15.39	56.6	74	168.9	26.6	4.2
Oas2	ENSMUSG00000032690.16	2'-5' oligoadenylate synthetase 2 [Source:MGI Symbol;Acc:MGI:2180852]	246728	protein_coding	3961	3.05	0.00787789	801.32	197.31	968.4	676.7	758.9	296.1	98.5
Gm43133	ENSMUSG00000104704.1	predicted gene 43133 [Source:MGI Symbol;Acc:MGI:5663270]	NA	TEC	463	3.05	0.0171396	68.97	15.11	80.7	39.4	86.8	23.3	6.9
Adgrl1	ENSMUSG00000013033.16	adhesion G protein-coupled receptor L1 [Source:MGI Symbol;Acc:MGI:1929461]	330814	protein_coding	8181	3.05	1.317e-07	361.12	111.77	335.5	390.7	357.1	118.1	105.4
Gm47727	ENSMUSG00000114070.1	predicted gene, 47727 [Source:MGI Symbol;Acc:MGI:6096859]	NA	processed_pseudogene	481	3.04	0.0353609	15.75	1.66	28.3	4.9	14	3.3	0
Isg15	ENSMUSG00000035692.6	ISG15 ubiquitin-like modifier [Source:MGI Symbol;Acc:MGI:1855694]	100038882	protein_coding	756	3.04	1.198e-07	392.09	121.55	390.7	451.1	334.4	139.7	103.3
Sema7a	ENSMUSG00000038264.8	sema domain, immunoglobulin domain (Ig), and GPI membrane anchor, (semaphorin) 7A [Source:MGI Symbol;Acc:MGI:1306826]	20361	protein_coding	3297	3.04	0.000102125	3399.63	1005.86	2633.3	2638.9	4926.7	1120.5	891.2
Epha4	ENSMUSG00000026235.14	Eph receptor A4 [Source:MGI Symbol;Acc:MGI:98277]	13838	protein_coding	6328	-3.04	0.00286328	48.71	181.66	49.6	34.5	62.1	199.6	163.7
Sept9	ENSMUSG00000059248.13	septin 9 [Source:MGI Symbol;Acc:MGI:1858222]	53860	protein_coding	4863	-3.04	0	2570.34	8031.54	2689.9	2816.4	2204.7	7527.3	8535.8
Ier3	ENSMUSG00000003541.6	immediate early response 3 [Source:MGI Symbol;Acc:MGI:104814]	15937	protein_coding	1131	3.04	0	2078.74	665.66	2293.5	2138.5	1804.2	640.5	690.8
Spic	ENSMUSG00000004359.16	Spi-C transcription factor (Spi-1/PU.1 related) [Source:MGI Symbol;Acc:MGI:1341168]	20728	protein_coding	2290	-3.03	0.00411667	30.36	112.11	43.9	34.5	12.7	143.1	81.1
Tmtc2	ENSMUSG00000036019.8	transmembrane and tetratricopeptide repeat containing 2 [Source:MGI Symbol;Acc:MGI:1914057]	278279	protein_coding	5629	3.03	8.12074e-05	923.7	276.94	583.3	902.2	1285.6	282	271.9
Marveld1	ENSMUSG00000044345.9	MARVEL (membrane-associating) domain containing 1 [Source:MGI Symbol;Acc:MGI:2147570]	277010	protein_coding	3755	-3.03	0	532.92	1663.19	526.7	512.8	559.4	1777.6	1548.8
Gm16998	ENSMUSG00000097069.1	predicted gene, 16998 [Source:MGI Symbol;Acc:MGI:4439922]	NA	bidirectional_promoter_lncRNA	1230	3.03	0.0150297	50.2	11.58	32.6	33.3	84.8	10	13.2
9930120I10Rik	ENSMUSG00000108120.1	RIKEN cDNA 9930120I10 gene [Source:MGI Symbol;Acc:MGI:1924996]	NA	TEC	865	3.03	4.89341e-05	678.4	203.22	717.8	669.3	648.1	233.7	172.7
Tlr11	ENSMUSG00000051969.7	toll-like receptor 11 [Source:MGI Symbol;Acc:MGI:3045226]	239081	protein_coding	3207	-3.03	0.00025567	66.13	224.52	72.2	80.1	46.1	206.3	242.8
Gm20513	ENSMUSG00000092415.1	predicted gene 20513 [Source:MGI Symbol;Acc:MGI:5141978]	NA	lincRNA	537	3.02	0.0108819	239.9	57.96	198.2	214.5	307	71.5	44.4
Mr1	ENSMUSG00000026471.14	major histocompatibility complex, class I-related [Source:MGI Symbol;Acc:MGI:1195463]	15064	protein_coding	3214	-3.02	5.37143e-05	63.11	208.92	63.7	78.9	46.7	193.8	224
Rpl36	ENSMUSG00000057863.6	ribosomal protein L36 [Source:MGI Symbol;Acc:MGI:1860603]	54217	protein_coding	383	-3.01	0	563.3	1749.69	573.4	580.5	536	1975.6	1523.8
Bmp1	ENSMUSG00000022098.10	bone morphogenetic protein 1 [Source:MGI Symbol;Acc:MGI:88176]	12153	protein_coding	5365	3.01	0.0119597	91.17	21.77	70.8	98.6	104.1	15.8	27.7
Pxmp4	ENSMUSG00000000876.11	peroxisomal membrane protein 4 [Source:MGI Symbol;Acc:MGI:1891701]	59038	protein_coding	2789	-3.01	1.25186e-05	118.56	384.78	124.6	159	72.1	319.4	450.1
Bnip3l-ps	ENSMUSG00000073198.5	BCL2/adenovirus E1B interacting protein 3-like, pseudogene [Source:MGI Symbol;Acc:MGI:3642435]	NA	transcribed_processed_pseudogene	1132	-3.01	0.0374037	2.63	15.18	1.4	2.5	4	15.8	14.6
Gm19951	ENSMUSG00000113136.1	predicted gene, 19951 [Source:MGI Symbol;Acc:MGI:5012136]	NA	lincRNA	1328	3	0.000691429	633.18	182.01	804.1	320.5	774.9	203.8	160.2
Cacnb3	ENSMUSG00000003352.14	calcium channel, voltage-dependent, beta 3 subunit [Source:MGI Symbol;Acc:MGI:103307]	12297	protein_coding	2734	3	8.5e-09	2345.41	743.98	2351.5	2238.4	2446.3	827.7	660.3
Sqor	ENSMUSG00000005803.14	sulfide quinone oxidoreductase [Source:MGI Symbol;Acc:MGI:1929899]	59010	protein_coding	1985	-3	1e-10	188.08	584.24	162.8	237.9	163.5	603.9	564.6
Col1a1	ENSMUSG00000001506.10	collagen, type I, alpha 1 [Source:MGI Symbol;Acc:MGI:88467]	12842	protein_coding	5930	3	0.00253135	754.08	207.04	647	643.4	971.9	217.1	197
Igf1	ENSMUSG00000020053.18	insulin-like growth factor 1 [Source:MGI Symbol;Acc:MGI:96432]	16000	protein_coding	7052	3	0.0112287	1583.23	384.16	2127.8	1623.3	998.6	295.3	473
Mlph	ENSMUSG00000026303.6	melanophilin [Source:MGI Symbol;Acc:MGI:2176380]	171531	protein_coding	4499	-2.99	0.0253347	13.88	66.64	4.2	16	21.4	54.9	78.4
Fcmr	ENSMUSG00000042474.6	Fc fragment of IgM receptor [Source:MGI Symbol;Acc:MGI:1916419]	69169	protein_coding	1600	-2.99	0.0458108	3.67	26.76	5.7	0	5.3	38.3	15.3
ERCC-00154	ERCC-00154		NA			2.99	0.0203071	46.5	10.05	59.5	24.7	55.4	8.3	11.8
P2ry12	ENSMUSG00000036353.13	purinergic receptor P2Y, G-protein coupled 12 [Source:MGI Symbol;Acc:MGI:1918089]	70839	protein_coding	2344	-2.99	0.000593278	50.41	172.59	55.2	49.3	46.7	153.1	192.1
Vamp7	ENSMUSG00000051412.6	Mus musculus vesicle-associated membrane protein 7 (Vamp7), transcript variant 3, mRNA. [Source:RefSeq mRNA;Acc:NM_001359151]	20955	protein_coding	2534	-2.99	1.82e-07	103.47	327.36	86.4	123.3	100.8	279.5	375.2
Gfra2	ENSMUSG00000022103.10	glial cell line derived neurotrophic factor family receptor alpha 2 [Source:MGI Symbol;Acc:MGI:1195462]	14586	protein_coding	3472	2.99	0.000951973	1916.34	549.66	1316.6	1699.7	2732.7	492.4	606.9
Gm12854	ENSMUSG00000078238.4	predicted gene 12854 [Source:MGI Symbol;Acc:MGI:3650410]	NA	processed_pseudogene	297	-2.98	0.0424981	2.18	13.31	1.4	2.5	2.7	14.1	12.5
Gm35853	ENSMUSG00000116114.1	predicted gene, 35853 [Source:MGI Symbol;Acc:MGI:5595012]	NA	antisense	2534	-2.98	1.24e-08	136.8	427.05	171.3	110.9	128.2	444.2	409.9
Gm48796	ENSMUSG00000111390.1	predicted gene, 48796 [Source:MGI Symbol;Acc:MGI:6098500]	NA	antisense	3539	2.98	0.0152406	47.8	11.23	31.1	62.9	49.4	14.1	8.3
Myo7a	ENSMUSG00000030761.15	myosin VIIA [Source:MGI Symbol;Acc:MGI:104510]	17921	protein_coding	7506	-2.98	0	1033.85	3146.6	1117	1035.4	949.2	3057	3236.2
Isoc2b	ENSMUSG00000052605.12	isochorismatase domain containing 2b [Source:MGI Symbol;Acc:MGI:1914691]	67441	protein_coding	1080	-2.98	0.0143973	10.53	45.84	2.8	7.4	21.4	34.1	57.6
Psmg4	ENSMUSG00000071451.10	proteasome (prosome, macropain) assembly chaperone 4 [Source:MGI Symbol;Acc:MGI:1916916]	69666	protein_coding	555	-2.97	0.0015651	34.54	119.54	24.1	62.9	16.7	111.5	127.6
Ift81	ENSMUSG00000029469.14	intraflagellar transport 81 [Source:MGI Symbol;Acc:MGI:1098597]	12589	protein_coding	2950	-2.97	0.0112331	16.56	65.6	18.4	17.3	14	50.7	80.5
Cfh	ENSMUSG00000026365.15	complement component factor h [Source:MGI Symbol;Acc:MGI:88385]	12628	protein_coding	4365	-2.97	3.78758e-05	754.91	2482.77	698	536.2	1030.6	2342.4	2623.1
Tagln	ENSMUSG00000032085.5	transgelin [Source:MGI Symbol;Acc:MGI:106012]	21345	protein_coding	1595	2.97	0.00330076	65.64	18.24	43.9	54.2	98.8	15	21.5
Enpp2	ENSMUSG00000022425.16	ectonucleotide pyrophosphatase/phosphodiesterase 2 [Source:MGI Symbol;Acc:MGI:1321390]	18606	protein_coding	3095	2.97	0.0203514	33.2	7.28	34	29.6	36	4.2	10.4
Cish	ENSMUSG00000032578.7	cytokine inducible SH2-containing protein [Source:MGI Symbol;Acc:MGI:103159]	12700	protein_coding	4697	2.96	2.3255e-06	4233.59	1331.75	3352.5	4689.9	4658.4	1211.2	1452.3
Blvra	ENSMUSG00000001999.15	biliverdin reductase A [Source:MGI Symbol;Acc:MGI:88170]	109778	protein_coding	1460	-2.96	0	311.54	953.09	298.7	340.2	295.7	819.4	1086.8
Pla2g16	ENSMUSG00000060675.13	phospholipase A2, group XVI [Source:MGI Symbol;Acc:MGI:2179715]	225845	protein_coding	3523	-2.96	2.3465e-06	78.17	246.57	69.4	101.1	64.1	246.2	246.9
Kcng3	ENSMUSG00000045053.1	potassium voltage-gated channel, subfamily G, member 3 [Source:MGI Symbol;Acc:MGI:2663923]	225030	protein_coding	3356	2.96	0.0258018	68.01	13.45	58	34.5	111.5	20	6.9
Rpl23a	ENSMUSG00000058546.8	ribosomal protein L23A [Source:MGI Symbol;Acc:MGI:3040672]	268449	protein_coding	588	-2.96	0	1628.38	4917.95	1679.1	1492.6	1713.4	4746.4	5089.4
Reep5	ENSMUSG00000005873.5	receptor accessory protein 5 [Source:MGI Symbol;Acc:MGI:1270152]	13476	protein_coding	2894	-2.96	0	1134.44	3438.91	1192	1254.8	956.5	3198.4	3679.4
Ddr1	ENSMUSG00000003534.17	discoidin domain receptor family, member 1 [Source:MGI Symbol;Acc:MGI:99216]	12305	protein_coding	3874	2.95	0.000372317	945.25	282.75	753.2	947.8	1134.7	339.4	226.1
Mir8094	ENSMUSG00000098269.1	microRNA 8094 [Source:MGI Symbol;Acc:MGI:5530895]	NA	miRNA	117	2.95	0.0320126	31.99	5.55	42.5	14.8	38.7	4.2	6.9
Pon3	ENSMUSG00000029759.9	paraoxonase 3 [Source:MGI Symbol;Acc:MGI:106686]	269823	protein_coding	2014	-2.95	4.8398e-06	157.16	499.67	157.1	161.5	152.9	454.2	545.1
Slc7a11	ENSMUSG00000027737.10	solute carrier family 7 (cationic amino acid transporter, y+ system), member 11 [Source:MGI Symbol;Acc:MGI:1347355]	26570	protein_coding	9223	2.94	0.000154423	3046.09	923.81	3277.4	3081.4	2779.4	880.1	967.5
Gpx3	ENSMUSG00000018339.11	glutathione peroxidase 3 [Source:MGI Symbol;Acc:MGI:105102]	14778	protein_coding	1594	2.94	0.00902288	449.51	115.04	348.3	421.5	578.7	69.9	160.2
Gm10432	ENSMUSG00000113679.1	predicted gene 10432 [Source:MGI Symbol;Acc:MGI:3642011]	NA	processed_transcript	4791	2.94	0.0130119	128.42	31.69	86.4	138	160.9	34.9	28.4
Gm43294	ENSMUSG00000107094.1	predicted gene 43294 [Source:MGI Symbol;Acc:MGI:5663431]	NA	TEC	2490	2.94	0.0118293	152.6	38	107.6	171.3	178.9	44.1	31.9
Mir5123	ENSMUSG00000096377.1	microRNA 5123 [Source:MGI Symbol;Acc:MGI:4950448]	NA	miRNA	83	2.94	0.0252718	52.18	10.75	34	59.2	63.4	4.2	17.3
Gpr141	ENSMUSG00000053101.3	G protein-coupled receptor 141 [Source:MGI Symbol;Acc:MGI:2672983]	353346	protein_coding	3433	-2.94	1.7383e-06	325.95	1020.82	505.4	226.8	245.6	950	1091.7
AC079441.1	ENSMUSG00000117231.1	novel transcript, antisense to Dlgap1	NA	processed_transcript	3157	2.94	0.00417939	89.39	24.62	87.8	86.3	94.1	20.8	28.4
Ptprf	ENSMUSG00000033295.14	protein tyrosine phosphatase, receptor type, F [Source:MGI Symbol;Acc:MGI:102695]	19268	protein_coding	7656	2.94	0.00362782	339.78	94.3	358.2	357.4	303.7	91.5	97.1
Rnf24	ENSMUSG00000048911.15	ring finger protein 24 [Source:MGI Symbol;Acc:MGI:1261771]	51902	protein_coding	5978	2.94	5.54e-08	628.67	203.65	477.1	612.6	796.3	180.5	226.8
Celf4	ENSMUSG00000024268.16	CUGBP, Elav-like family member 4 [Source:MGI Symbol;Acc:MGI:1932407]	108013	protein_coding	3995	-2.94	6.9208e-06	111.04	353.97	121.8	75.2	136.2	366	341.9
Gpr183	ENSMUSG00000051212.8	G protein-coupled receptor 183 [Source:MGI Symbol;Acc:MGI:2442034]	321019	protein_coding	2724	2.94	7.06e-08	2415.99	783.57	1854.6	2039.9	3353.4	857.6	709.5
Gm38146	ENSMUSG00000103163.1	predicted gene, 38146 [Source:MGI Symbol;Acc:MGI:5611374]	NA	TEC	1293	2.93	0.0056208	97.12	26.21	92	75.2	124.2	19.1	33.3
Mfsd9	ENSMUSG00000041945.12	major facilitator superfamily domain containing 9 [Source:MGI Symbol;Acc:MGI:2443548]	211798	protein_coding	3311	-2.93	0.00989123	20.72	78.7	25.5	24.7	12	66.5	90.9
Snord53	ENSMUSG00000092887.1	small nucleolar RNA, C/D box 53 [Source:MGI Symbol;Acc:MGI:3819542]	NA	snoRNA	78	2.93	0.00505101	90.2	24.55	86.4	80.1	104.1	20	29.1
Etfbkmt	ENSMUSG00000039958.17	electron transfer flavoprotein beta subunit lysine methyltransferase [Source:MGI Symbol;Acc:MGI:2443575]	320204	protein_coding	1576	2.93	0.000235992	100.98	30.58	90.6	119.6	92.8	29.9	31.2
Gm13608	ENSMUSG00000081480.1	predicted gene 13608 [Source:MGI Symbol;Acc:MGI:3651499]	NA	processed_pseudogene	1406	2.93	0.00239559	137.41	39.17	131.7	125.7	154.9	45.8	32.6
Gm37019	ENSMUSG00000102953.1	predicted gene, 37019 [Source:MGI Symbol;Acc:MGI:5610247]	NA	TEC	2134	2.93	0.000647171	198.14	59.01	158.6	216.9	218.9	63.2	54.8
Erc2	ENSMUSG00000040640.11	ELKS/RAB6-interacting/CAST family member 2 [Source:MGI Symbol;Acc:MGI:1098749]	238988	protein_coding	6233	-2.93	0.00449531	69.23	254.41	38.2	65.3	104.1	219.6	289.2
Papss2	ENSMUSG00000024899.6	3'-phosphoadenosine 5'-phosphosulfate synthase 2 [Source:MGI Symbol;Acc:MGI:1330223]	23972	protein_coding	3635	2.93	9e-10	334.4	109	329.9	395.7	277.7	105.6	112.4
Ccl6	ENSMUSG00000018927.3	chemokine (C-C motif) ligand 6 [Source:MGI Symbol;Acc:MGI:98263]	20305	protein_coding	1440	-2.93	1.5e-09	5215.61	16015.4	5770.5	5726.5	4149.7	14834.9	17195.8
Gm43982	ENSMUSG00000108214.1	predicted gene, 43982 [Source:MGI Symbol;Acc:MGI:5690374]	NA	TEC	1829	2.92	0.0117871	2575.92	654.31	1812.1	2221.1	3694.5	796.1	512.6
Mtfp1	ENSMUSG00000004748.5	mitochondrial fission process 1 [Source:MGI Symbol;Acc:MGI:1916686]	67900	protein_coding	1411	-2.92	0.0384427	6.04	33.21	7.1	3.7	7.3	32.4	34
Mfap1b	ENSMUSG00000048222.3	microfibrillar-associated protein 1B [Source:MGI Symbol;Acc:MGI:3694697]	100034361	protein_coding	3362	-2.92	2.0687e-06	67.68	210.86	62.3	81.3	59.4	212.9	208.8
C130050O18Rik	ENSMUSG00000044092.8	RIKEN cDNA C130050O18 gene [Source:MGI Symbol;Acc:MGI:2442694]	319772	protein_coding	2974	-2.92	1e-10	271.35	820.11	284.6	287.2	242.3	909.2	731
Cd36	ENSMUSG00000002944.15	CD36 molecule [Source:MGI Symbol;Acc:MGI:107899]	12491	protein_coding	3399	-2.92	0.000351727	2165.56	7186.73	2040.1	2653.7	1802.9	6170.6	8202.9
Hibch	ENSMUSG00000041426.12	3-hydroxyisobutyryl-Coenzyme A hydrolase [Source:MGI Symbol;Acc:MGI:1923792]	227095	protein_coding	3765	-2.92	5.48191e-05	40.36	130.01	26.9	55.5	38.7	116.5	143.6
Card10	ENSMUSG00000033170.14	caspase recruitment domain family, member 10 [Source:MGI Symbol;Acc:MGI:2146012]	105844	protein_coding	4726	2.91	1.79e-08	924.6	302.93	753.2	841.8	1178.8	323.6	282.3
Dok3	ENSMUSG00000035711.5	docking protein 3 [Source:MGI Symbol;Acc:MGI:1351490]	27261	protein_coding	2377	-2.91	5.24e-08	510.69	1561.14	712.1	486.9	333.1	1626.2	1496
Neb	ENSMUSG00000026950.17	nebulin [Source:MGI Symbol;Acc:MGI:97292]	17996	protein_coding	22489	2.91	0.018492	58.86	13.59	51	78.9	46.7	13.3	13.9
Mx2	ENSMUSG00000023341.15	MX dynamin-like GTPase 2 [Source:MGI Symbol;Acc:MGI:97244]	17858	polymorphic_pseudogene	2476	2.91	0.00067986	202.79	60.67	174.1	204.6	229.6	66.5	54.8
Gm45084	ENSMUSG00000109045.1	predicted gene 45084 [Source:MGI Symbol;Acc:MGI:5753660]	NA	TEC	1957	2.91	0.0064298	320.91	86.46	240.7	347.6	374.5	101.5	71.4
Arhgdib	ENSMUSG00000030220.13	Rho, GDP dissociation inhibitor (GDI) beta [Source:MGI Symbol;Acc:MGI:101940]	11857	protein_coding	1193	-2.91	0	1386.44	4099.9	1483.7	1474.2	1201.5	4170.8	4029
Rgs12	ENSMUSG00000029101.16	regulator of G-protein signaling 12 [Source:MGI Symbol;Acc:MGI:1918979]	71729	protein_coding	5472	2.9	3.3874e-06	769.59	247.27	604.5	857.9	846.4	225.4	269.1
Ankle1	ENSMUSG00000046295.13	ankyrin repeat and LEM domain containing 1 [Source:MGI Symbol;Acc:MGI:1918775]	234396	protein_coding	2410	2.9	0.0220022	128.86	28.5	90.6	133.1	162.9	17.5	39.5
Ttc19	ENSMUSG00000042298.18	tetratricopeptide repeat domain 19 [Source:MGI Symbol;Acc:MGI:1920045]	72795	protein_coding	3410	2.9	0.000126865	1212.8	376.14	812.6	1048.9	1776.8	449.2	303.1
Socs1	ENSMUSG00000038037.5	suppressor of cytokine signaling 1 [Source:MGI Symbol;Acc:MGI:1354910]	12703	protein_coding	2908	2.9	0.00744435	282.01	75.23	246.3	350.1	249.6	91.5	59
Gm13571	ENSMUSG00000086196.7	predicted gene 13571 [Source:MGI Symbol;Acc:MGI:3652223]	NA	antisense	2127	-2.9	0.0383919	22.17	123.49	8.5	24.7	33.4	138.1	108.9
9530078K11Rik	ENSMUSG00000109268.1	RIKEN cDNA 9530078K11 gene [Source:MGI Symbol;Acc:MGI:1925814]	NA	TEC	694	2.9	0.0040107	191.07	53.67	152.9	219.4	200.9	61.6	45.8
Lrp12	ENSMUSG00000022305.13	low density lipoprotein-related protein 12 [Source:MGI Symbol;Acc:MGI:2443132]	239393	protein_coding	4244	-2.9	3.18e-08	884.7	2693.53	1112.8	930.6	610.7	2416.5	2970.6
Meis3	ENSMUSG00000041420.18	Meis homeobox 3 [Source:MGI Symbol;Acc:MGI:108519]	17537	protein_coding	1925	-2.9	0.00133925	56.82	192.21	70.8	45.6	54.1	193	191.4
Tlr13	ENSMUSG00000033777.4	toll-like receptor 13 [Source:MGI Symbol;Acc:MGI:3045213]	279572	protein_coding	4060	-2.9	3e-10	806.19	2422.31	1040.6	743.2	634.8	2290.9	2553.7
Gm32849	ENSMUSG00000109203.1	predicted gene, 32849 [Source:MGI Symbol;Acc:MGI:5592008]	NA	lincRNA	1798	-2.9	0.0371333	36.8	198.18	7.1	41.9	61.4	148.1	248.3
Col3a1	ENSMUSG00000026043.18	collagen, type III, alpha 1 [Source:MGI Symbol;Acc:MGI:88453]	12825	protein_coding	5564	2.9	0.00056446	690.38	208.85	546.5	713.7	811	217.9	199.7
Atp1b2	ENSMUSG00000041329.13	ATPase, Na+/K+ transporting, beta 2 polypeptide [Source:MGI Symbol;Acc:MGI:88109]	11932	protein_coding	3751	2.89	0.0380453	19.72	2.57	17	14.8	27.4	1.7	3.5
Rab32	ENSMUSG00000019832.5	RAB32, member RAS oncogene family [Source:MGI Symbol;Acc:MGI:1915094]	67844	protein_coding	2149	-2.89	0	594.49	1779.26	622.9	621.2	539.3	1663.7	1894.8
Cd44	ENSMUSG00000005087.17	CD44 antigen [Source:MGI Symbol;Acc:MGI:88338]	12505	protein_coding	5614	-2.89	0	12064.2	35897.8	11131.9	12477.4	12583.4	36864.4	34931.2
Eci2	ENSMUSG00000021417.15	enoyl-Coenzyme A delta isomerase 2 [Source:MGI Symbol;Acc:MGI:1346064]	23986	protein_coding	2874	-2.89	5e-10	250.15	749.92	226.5	305.7	218.3	669.6	830.2
Srl	ENSMUSG00000022519.14	sarcalumenin [Source:MGI Symbol;Acc:MGI:2146620]	106393	protein_coding	5000	2.89	0.0201633	56.21	12.76	96.3	37	35.4	11.6	13.9
Sphk1	ENSMUSG00000061878.15	sphingosine kinase 1 [Source:MGI Symbol;Acc:MGI:1316649]	20698	protein_coding	4063	2.89	0.000994437	348.75	104.35	312.9	331.6	401.8	133.1	75.6
Snord118	ENSMUSG00000064899.1	small nucleolar RNA, C/D box 118 [Source:MGI Symbol;Acc:MGI:3819519]	NA	snoRNA	135	2.89	0.00446769	192.47	53.94	212.4	177.5	187.6	73.2	34.7
Pir	ENSMUSG00000031379.13	pirin [Source:MGI Symbol;Acc:MGI:1916906]	69656	protein_coding	2915	-2.89	0.0244001	15.96	70.45	2.8	28.3	16.7	63.2	77.7
Bcl2a1a	ENSMUSG00000102037.1	B cell leukemia/lymphoma 2 related protein A1a [Source:MGI Symbol;Acc:MGI:102687]	12044	protein_coding	819	-2.88	9.6628e-06	397.38	1241.9	325.6	375.9	490.6	1331.8	1152
Ifit1bl1	ENSMUSG00000079339.6	interferon induced protein with tetratricpeptide repeats 1B like 1 [Source:MGI Symbol;Acc:MGI:3650685]	667373	protein_coding	2215	2.88	0.000814235	57.64	17.4	32.6	86.3	54.1	17.5	17.3
P3h2	ENSMUSG00000038168.5	prolyl 3-hydroxylase 2 [Source:MGI Symbol;Acc:MGI:2146663]	210530	protein_coding	3283	-2.88	0.0135507	115.46	450.3	140.2	104.8	101.5	402.6	498
Prdx1	ENSMUSG00000028691.12	peroxiredoxin 1 [Source:MGI Symbol;Acc:MGI:99523]	18477	protein_coding	2294	-2.88	0	1290.35	3814.51	1302.5	1284.3	1284.2	3328.2	4300.9
Gm47139	ENSMUSG00000113106.1	predicted gene, 47139 [Source:MGI Symbol;Acc:MGI:6095898]	NA	TEC	2158	2.88	0.000563954	397.04	121.2	273.2	352.5	565.4	148.1	94.3
Gm37949	ENSMUSG00000103614.1	predicted gene, 37949 [Source:MGI Symbol;Acc:MGI:5611177]	NA	TEC	2091	-2.88	0.00696904	44.2	159.82	70.8	27.1	34.7	183	136.6
C430019N01Rik	ENSMUSG00000105801.1	RIKEN cDNA C430019N01 gene [Source:MGI Symbol;Acc:MGI:3028058]	NA	TEC	1567	2.88	0.000186408	1127.34	351.67	942.9	905.9	1533.2	400.9	302.4
Gm38257	ENSMUSG00000102258.1	predicted gene, 38257 [Source:MGI Symbol;Acc:MGI:5611485]	NA	TEC	2761	2.87	0.000165433	840.19	262.37	863.6	751.9	905.1	302.8	221.9
D630045J12Rik	ENSMUSG00000063455.16	RIKEN cDNA D630045J12 gene [Source:MGI Symbol;Acc:MGI:2669829]	330286	protein_coding	10968	2.87	0.0314235	47.04	9.01	28.3	32	80.8	8.3	9.7
Gm37728	ENSMUSG00000103220.1	predicted gene, 37728 [Source:MGI Symbol;Acc:MGI:5610956]	NA	TEC	2292	2.87	0.00185526	820.89	241.84	961.3	648.3	853	285.3	198.4
Fgd4	ENSMUSG00000022788.16	FYVE, RhoGEF and PH domain containing 4 [Source:MGI Symbol;Acc:MGI:2183747]	224014	protein_coding	8342	-2.87	2.7505e-06	639.64	1966.24	978.3	488.1	452.6	1919	2013.4
Tubb3	ENSMUSG00000062380.4	tubulin, beta 3 class III [Source:MGI Symbol;Acc:MGI:107813]	22152	protein_coding	1868	2.87	0.0312079	29.66	5.75	34	21	34	6.7	4.9
Tspoap1	ENSMUSG00000034156.16	TSPO associated protein 1 [Source:MGI Symbol;Acc:MGI:2450877]	207777	protein_coding	7616	2.86	0.0189935	5305.38	1299.76	3853.6	4687.5	7375	1773.5	826
Smad7	ENSMUSG00000025880.11	SMAD family member 7 [Source:MGI Symbol;Acc:MGI:1100518]	17131	protein_coding	4278	2.86	0	3002.57	1017.4	2759.3	3099.9	3148.5	1021.5	1013.3
Dach1	ENSMUSG00000055639.16	dachshund family transcription factor 1 [Source:MGI Symbol;Acc:MGI:1277991]	13134	protein_coding	5219	2.86	0.0213706	138.19	31.41	157.1	75.2	182.2	23.3	39.5
Slfn10-ps	ENSMUSG00000072621.13	schlafen 10, pseudogene [Source:MGI Symbol;Acc:MGI:3512288]	NA	transcribed_unprocessed_pseudogene	3621	2.86	2.092e-07	210.27	69.62	196.8	207.1	226.9	69.9	69.4
Nkg7	ENSMUSG00000004612.9	natural killer cell group 7 sequence [Source:MGI Symbol;Acc:MGI:1931250]	72310	protein_coding	881	-2.86	0.0261406	62.21	272.72	84.9	93.7	8	227.1	318.4
Hadh	ENSMUSG00000027984.8	hydroxyacyl-Coenzyme A dehydrogenase [Source:MGI Symbol;Acc:MGI:96009]	15107	protein_coding	3751	-2.86	3.7e-09	106.54	316.12	121.8	101.1	96.8	277.8	354.4
Enpp1	ENSMUSG00000037370.13	ectonucleotide pyrophosphatase/phosphodiesterase 1 [Source:MGI Symbol;Acc:MGI:97370]	18605	protein_coding	6777	-2.86	3.5801e-06	220.79	675.71	215.2	257.6	189.6	640.5	710.9
Zfp758	ENSMUSG00000044501.17	zinc finger protein 758 [Source:MGI Symbol;Acc:MGI:2385044]	224598	protein_coding	2973	-2.86	5.4538e-06	74.98	228.34	90.6	70.3	64.1	202.1	254.5
AW209491	ENSMUSG00000039182.6	expressed sequence AW209491 [Source:MGI Symbol;Acc:MGI:2145422]	105351	protein_coding	2914	-2.85	0.00725345	20.01	74.4	15.6	11.1	33.4	73.2	75.6
Sstr4	ENSMUSG00000037014.4	somatostatin receptor 4 [Source:MGI Symbol;Acc:MGI:105372]	20608	protein_coding	1424	-2.85	0.0194615	18.82	74.74	34	18.5	4	102.3	47.2
Clec4e	ENSMUSG00000030142.10	C-type lectin domain family 4, member e [Source:MGI Symbol;Acc:MGI:1861232]	56619	protein_coding	4804	-2.85	4.47071e-05	731.55	2272.99	933	825.8	435.9	2505.5	2040.5
Abi3	ENSMUSG00000018381.15	ABI gene family, member 3 [Source:MGI Symbol;Acc:MGI:1913860]	66610	protein_coding	4006	-2.85	4.423e-07	625.21	1885.25	780.1	680.4	415.2	2384	1386.5
Ubqln2	ENSMUSG00000050148.9	ubiquilin 2 [Source:MGI Symbol;Acc:MGI:1860283]	54609	protein_coding	3344	-2.85	6.97e-08	327.07	979.6	365.3	322.9	293	1038.1	921.1
Atox1	ENSMUSG00000018585.9	antioxidant 1 copper chaperone [Source:MGI Symbol;Acc:MGI:1333855]	11927	protein_coding	541	-2.84	0	370.58	1091.09	342.6	383.3	385.8	1165.4	1016.8
Gm43387	ENSMUSG00000104874.1	predicted gene 43387 [Source:MGI Symbol;Acc:MGI:5663524]	NA	sense_intronic	1066	2.84	0.00556828	112.54	31.83	89.2	78.9	169.5	32.4	31.2
Pim3	ENSMUSG00000035828.11	proviral integration site 3 [Source:MGI Symbol;Acc:MGI:1355297]	223775	protein_coding	2427	2.84	2e-08	2774.31	932.62	2899.4	2721.5	2702	1128	737.3
Lpcat3	ENSMUSG00000004270.13	lysophosphatidylcholine acyltransferase 3 [Source:MGI Symbol;Acc:MGI:1315211]	14792	protein_coding	2373	-2.84	0	363.06	1059.71	358.2	400.6	330.4	1038.1	1081.3
Abhd12	ENSMUSG00000032046.15	abhydrolase domain containing 12 [Source:MGI Symbol;Acc:MGI:1923442]	76192	protein_coding	1999	-2.84	0	1803.12	5236.67	2143.4	1664	1602	5418.6	5054.8
Gm43085	ENSMUSG00000106957.1	predicted gene 43085 [Source:MGI Symbol;Acc:MGI:5663222]	NA	TEC	3132	2.84	0.0336869	41.18	7.35	29.7	35.7	58.1	5	9.7
Adamts2	ENSMUSG00000036545.8	a disintegrin-like and metallopeptidase (reprolysin type) with thrombospondin type 1 motif, 2 [Source:MGI Symbol;Acc:MGI:1347356]	216725	protein_coding	7266	-2.84	0.00684484	60.09	215.78	38.2	74	68.1	222.1	209.5
Gm9949	ENSMUSG00000054589.1	predicted gene 9949 [Source:MGI Symbol;Acc:MGI:3647947]	225609	protein_coding	962	-2.84	0.0310564	6.03	26.97	8.5	4.9	4.7	28.3	25.7
Pdlim1	ENSMUSG00000055044.12	PDZ and LIM domain 1 (elfin) [Source:MGI Symbol;Acc:MGI:1860611]	54132	protein_coding	2835	-2.83	0	476.56	1388.92	467.2	490.6	471.9	1373.4	1404.5
Smo	ENSMUSG00000001761.7	smoothened, frizzled class receptor [Source:MGI Symbol;Acc:MGI:108075]	319757	protein_coding	3779	2.83	0.00130678	88.7	26.76	99.1	94.9	72.1	25.8	27.7
Taldo1	ENSMUSG00000025503.5	transaldolase 1 [Source:MGI Symbol;Acc:MGI:1274789]	21351	protein_coding	1362	-2.83	0	1369.66	3990.46	1503.5	1354.6	1250.9	4118.4	3862.5
Rpl31	ENSMUSG00000073702.11	ribosomal protein L31 [Source:MGI Symbol;Acc:MGI:2149632]	114641	protein_coding	1049	-2.83	0	1083.75	3160.88	1199.1	904.7	1147.4	3616.8	2704.9
Dip2c	ENSMUSG00000048264.16	disco interacting protein 2 homolog C [Source:MGI Symbol;Acc:MGI:1920179]	208440	protein_coding	8023	-2.83	6.16883e-05	573.87	1784.3	567.7	516.4	637.4	1720.2	1848.4
Gm43761	ENSMUSG00000106856.1	predicted gene 43761 [Source:MGI Symbol;Acc:MGI:5663898]	NA	TEC	991	2.83	0.00105382	520.19	159.26	332.7	485.6	742.2	180.5	138
Hmox1	ENSMUSG00000005413.8	heme oxygenase 1 [Source:MGI Symbol;Acc:MGI:96163]	15368	protein_coding	1569	-2.83	3.35588e-05	406	1251.24	584.7	322.9	310.4	1160.4	1342.1
Apbb1ip	ENSMUSG00000026786.14	amyloid beta (A4) precursor protein-binding, family B, member 1 interacting protein [Source:MGI Symbol;Acc:MGI:1861354]	54519	protein_coding	4061	-2.83	0	1536.25	4440.01	1612.5	1535.8	1460.5	4482.8	4397.3
Anxa2	ENSMUSG00000032231.14	annexin A2 [Source:MGI Symbol;Acc:MGI:88246]	12306	protein_coding	2280	-2.83	0	4393.67	12650.1	3574.7	4718.3	4888	12139	13161.3
Tnfaip8l2	ENSMUSG00000013707.3	tumor necrosis factor, alpha-induced protein 8-like 2 [Source:MGI Symbol;Acc:MGI:1917019]	69769	protein_coding	1122	-2.83	1.3003e-06	166.05	496.27	246.3	118.3	133.5	459.2	533.4
Mpp7	ENSMUSG00000057440.7	membrane protein, palmitoylated 7 (MAGUK p55 subfamily member 7) [Source:MGI Symbol;Acc:MGI:1922989]	75739	protein_coding	4975	2.83	0.00015121	1221.57	388.84	805.6	1145.1	1714.1	422.6	355.1
F630040K05Rik	ENSMUSG00000097727.8	RIKEN cDNA F630040K05 gene [Source:MGI Symbol;Acc:MGI:4437734]	NA	lincRNA	2841	2.83	0.0283606	49.49	10.26	83.5	13.6	51.4	15	5.5
Cat	ENSMUSG00000027187.10	catalase [Source:MGI Symbol;Acc:MGI:88271]	12359	protein_coding	2613	-2.82	0	594.39	1733.62	634.2	584.2	564.7	1657	1810.2
Usmg5	ENSMUSG00000071528.3	upregulated during skeletal muscle growth 5 [Source:MGI Symbol;Acc:MGI:1891435]	66477	protein_coding	341	-2.82	3.772e-07	168.79	504.3	199.6	131.9	174.9	514.1	494.5
Pdlim4	ENSMUSG00000020388.12	PDZ and LIM domain 4 [Source:MGI Symbol;Acc:MGI:1353470]	30794	protein_coding	1370	2.82	0.000801495	135.81	41.74	148.7	171.3	87.4	43.3	40.2
Selenop	ENSMUSG00000064373.12	selenoprotein P [Source:MGI Symbol;Acc:MGI:894288]	20363	protein_coding	2085	-2.82	0.000149676	1537.89	4844.75	2140.6	1108.1	1365	4349.7	5339.8
Gm45540	ENSMUSG00000110397.1	predicted gene 45540 [Source:MGI Symbol;Acc:MGI:5791376]	NA	TEC	3606	-2.82	0.00147004	32.44	106.37	32.6	32	32.7	86.5	126.2
Abhd5	ENSMUSG00000032540.16	abhydrolase domain containing 5 [Source:MGI Symbol;Acc:MGI:1914719]	67469	protein_coding	3157	-2.82	0	433.61	1259.9	362.4	467.1	471.2	1181.2	1338.6
Cyth3	ENSMUSG00000018001.18	cytohesin 3 [Source:MGI Symbol;Acc:MGI:1335107]	19159	protein_coding	4928	-2.82	0	1010.34	2918.81	1085.9	1019.3	925.8	3161.8	2675.8
Zdhhc23	ENSMUSG00000036304.14	zinc finger, DHHC domain containing 23 [Source:MGI Symbol;Acc:MGI:2685625]	332175	protein_coding	5751	2.82	2.9e-09	806.46	275.07	734.8	788.8	895.8	272	278.1
Gm38120	ENSMUSG00000103085.1	predicted gene, 38120 [Source:MGI Symbol;Acc:MGI:5611348]	NA	TEC	4642	2.81	0.00051631	691.95	216.33	705	669.3	701.5	249.6	183.1
AA465934	ENSMUSG00000093483.1	expressed sequence AA465934 [Source:MGI Symbol;Acc:MGI:2671018]	NA	processed_transcript	471	2.81	0.00103976	120.92	37.16	151.5	124.5	86.8	42.4	31.9
Sparc	ENSMUSG00000018593.13	secreted acidic cysteine rich glycoprotein [Source:MGI Symbol;Acc:MGI:98373]	20692	protein_coding	2300	2.81	0.00640837	599.75	169.61	365.3	728.5	705.5	142.2	197
Dynll1	ENSMUSG00000009013.5	dynein light chain LC8-type 1 [Source:MGI Symbol;Acc:MGI:1861457]	56455	protein_coding	2242	-2.8	1.723e-07	340.13	1009.23	277.5	353.7	389.1	981.6	1036.9
Stom	ENSMUSG00000026880.11	stomatin [Source:MGI Symbol;Acc:MGI:95403]	13830	protein_coding	2787	-2.8	0	826.8	2389.47	838.1	767.9	874.4	2129.5	2649.5
C130023A14Rik	ENSMUSG00000102854.1	RIKEN cDNA C130023A14 gene [Source:MGI Symbol;Acc:MGI:2442654]	NA	TEC	3087	2.8	0.0372824	18.81	3.47	24.1	12.3	20	4.2	2.8
Taf9b	ENSMUSG00000047242.14	TATA-box binding protein associated factor 9B [Source:MGI Symbol;Acc:MGI:3039562]	407786	protein_coding	2633	-2.8	0.00054145	36.71	115.93	28.3	51.8	30	122.3	109.6
Aprt	ENSMUSG00000006589.8	adenine phosphoribosyl transferase [Source:MGI Symbol;Acc:MGI:88061]	11821	protein_coding	929	-2.8	0	278.17	795.8	288.8	300.7	245	796.1	795.5
Rpl17-ps10	ENSMUSG00000081895.3	ribosomal protein L17, pseudogene 10 [Source:MGI Symbol;Acc:MGI:3642871]	NA	processed_pseudogene	555	-2.8	0.00811115	9.16	31.76	8.5	12.3	6.7	31.6	31.9
Sema4f	ENSMUSG00000000627.15	sema domain, immunoglobulin domain (Ig), TM domain, and short cytoplasmic domain [Source:MGI Symbol;Acc:MGI:1340055]	20355	protein_coding	4086	2.8	0.00258026	515.38	155.25	471.4	457.3	617.4	157.2	153.3
Isy1	ENSMUSG00000030056.8	ISY1 splicing factor homolog [Source:MGI Symbol;Acc:MGI:1923310]	57905	protein_coding	5837	2.8	4.04e-08	2064.15	704.92	1710.2	2088	2394.3	862.6	547.2
Mpv17	ENSMUSG00000107283.3	MpV17 mitochondrial inner membrane protein [Source:MGI Symbol;Acc:MGI:97138]	17527	protein_coding	1724	-2.79	8.4366e-06	46.15	138.26	48.1	45.6	44.7	123.9	152.6
Gm18310	ENSMUSG00000108555.1	predicted gene, 18310 [Source:MGI Symbol;Acc:MGI:5010495]	NA	TEC	3912	2.79	0.0164616	90.69	23.3	80.7	82.6	108.8	21.6	25
Gm37618	ENSMUSG00000102714.1	predicted gene, 37618 [Source:MGI Symbol;Acc:MGI:5610846]	NA	TEC	3075	2.79	0.00694265	118.36	33.56	128.8	120.8	105.5	32.4	34.7
Unc5c	ENSMUSG00000059921.15	unc-5 netrin receptor C [Source:MGI Symbol;Acc:MGI:1095412]	22253	protein_coding	9646	2.79	0.027935	37.7	8.39	38.2	30.8	44.1	9.2	7.6
Elovl6	ENSMUSG00000041220.10	ELOVL family member 6, elongation of long chain fatty acids (yeast) [Source:MGI Symbol;Acc:MGI:2156528]	170439	protein_coding	5951	-2.79	7.763e-07	100.43	295.73	120.3	87.5	93.4	291.1	300.3
Jak2	ENSMUSG00000024789.12	Janus kinase 2 [Source:MGI Symbol;Acc:MGI:96629]	16452	protein_coding	5030	2.79	1.301e-07	18482.6	6272.65	13469.3	15356.6	26621.9	6726.2	5819.1
Gm45902	ENSMUSG00000051396.15	predicted gene 45902 [Source:MGI Symbol;Acc:MGI:5805017]	NA	protein_coding	4314	2.79	0.000324005	693.46	222.57	443.1	764.2	873.1	262	183.1
Fam122b	ENSMUSG00000036022.15	family with sequence similarity 122, member B [Source:MGI Symbol;Acc:MGI:1926005]	78755	protein_coding	4334	-2.78	1.58657e-05	154.29	463.55	133.1	192.3	137.5	382.6	544.5
Tbc1d2	ENSMUSG00000039813.14	TBC1 domain family, member 2 [Source:MGI Symbol;Acc:MGI:2652885]	381605	protein_coding	4315	-2.78	1.403e-07	241.47	705.18	266.2	268.7	189.6	661.3	749.1
Klrc2	ENSMUSG00000052736.15	killer cell lectin-like receptor subfamily C, member 2 [Source:MGI Symbol;Acc:MGI:1336162]	16642	protein_coding	3179	-2.78	0.00236247	43.66	144.93	41.1	34.5	55.4	116.5	173.4
BC028528	ENSMUSG00000038543.13	cDNA sequence BC028528 [Source:MGI Symbol;Acc:MGI:2385885]	229600	protein_coding	809	-2.78	3.83e-08	130.06	375.62	160	129.4	100.8	334.4	416.8
Tnfsfm13	ENSMUSG00000018752.19	tumor necrosis factor (ligand) superfamily, membrane-bound member 13 [Source:MGI Symbol;Acc:MGI:3845075]	619441	protein_coding	2235	-2.78	0.00305088	14.37	48.88	8.5	17.3	17.4	54.1	43.7
Ifitm10	ENSMUSG00000045777.14	interferon induced transmembrane protein 10 [Source:MGI Symbol;Acc:MGI:2444776]	320802	protein_coding	3412	-2.78	0.0112971	43.19	154.96	65.1	35.7	28.7	178.8	131.1
Gm44663	ENSMUSG00000108317.1	predicted gene 44663 [Source:MGI Symbol;Acc:MGI:5753239]	NA	TEC	3150	2.78	0.00166641	220.64	68.36	154.3	229.3	278.3	84	52.7
Gm47773	ENSMUSG00000114285.1	predicted gene, 47773 [Source:MGI Symbol;Acc:MGI:6096932]	NA	processed_pseudogene	469	2.78	0.0220983	92.06	22.05	100.5	78.9	96.8	23.3	20.8
Mir6374	ENSMUSG00000099045.1	microRNA 6374 [Source:MGI Symbol;Acc:MGI:5530674]	NA	miRNA	107	2.77	0.0202115	47.86	11.93	42.5	44.4	56.7	14.1	9.7
Rarb	ENSMUSG00000017491.9	retinoic acid receptor, beta [Source:MGI Symbol;Acc:MGI:97857]	218772	protein_coding	3108	-2.77	0.0123358	35.41	128.48	43.9	37	25.4	135.6	121.4
Spon1	ENSMUSG00000038156.16	spondin 1, (f-spondin) extracellular matrix protein [Source:MGI Symbol;Acc:MGI:2385287]	233744	protein_coding	6161	2.77	0.00204613	267.31	81.82	359.6	235.4	206.9	83.2	80.5
Zfp521	ENSMUSG00000024420.8	zinc finger protein 521 [Source:MGI Symbol;Acc:MGI:95459]	225207	protein_coding	6152	2.77	0.0361569	41.16	6.8	60.9	9.9	52.7	6.7	6.9
Gm37248	ENSMUSG00000103216.1	predicted gene, 37248 [Source:MGI Symbol;Acc:MGI:5610476]	NA	TEC	3174	2.77	0.0140744	229.78	61.36	155.7	197.2	336.4	87.3	35.4
Batf3	ENSMUSG00000026630.9	basic leucine zipper transcription factor, ATF-like 3 [Source:MGI Symbol;Acc:MGI:1925491]	381319	protein_coding	1110	2.77	0.001419	800.34	248.93	933	840.6	627.4	216.3	281.6
9530056E24Rik	ENSMUSG00000115955.1	RIKEN cDNA 9530056E24 gene [Source:MGI Symbol;Acc:MGI:2441750]	NA	TEC	3290	2.77	0.000131869	182.25	59.77	175.6	167.6	203.6	59.9	59.6
Adam8	ENSMUSG00000025473.16	a disintegrin and metallopeptidase domain 8 [Source:MGI Symbol;Acc:MGI:107825]	11501	protein_coding	3669	2.77	0	10536.5	3702.47	9458.5	10150.3	12000.7	4183.3	3221.7
Birc2	ENSMUSG00000057367.12	baculoviral IAP repeat-containing 2 [Source:MGI Symbol;Acc:MGI:1197009]	11797	protein_coding	3331	2.77	6.734e-07	2955.92	1012.73	2450.6	2467.6	3949.5	1111.3	914.1
Ccnd2	ENSMUSG00000000184.12	cyclin D2 [Source:MGI Symbol;Acc:MGI:88314]	12444	protein_coding	6330	-2.76	6.51597e-05	2773.24	8381.98	2624.8	2860.8	2834.1	8147	8617
Slc4a11	ENSMUSG00000074796.10	solute carrier family 4, sodium bicarbonate transporter-like, member 11 [Source:MGI Symbol;Acc:MGI:2138987]	269356	protein_coding	3196	2.76	0.00946335	159.32	44.58	130.2	177.5	170.2	56.6	32.6
Itgb3	ENSMUSG00000020689.4	integrin beta 3 [Source:MGI Symbol;Acc:MGI:96612]	16416	protein_coding	5784	2.76	0.000559253	774.52	247.94	740.4	644.6	938.5	308.6	187.3
Ksr2	ENSMUSG00000061578.8	kinase suppressor of ras 2 [Source:MGI Symbol;Acc:MGI:3610315]	333050	protein_coding	13125	2.76	0.0223971	68.25	16.57	92	49.3	63.4	20	13.2
Gm49553	ENSMUSG00000116433.1	predicted gene, 49553 [Source:MGI Symbol;Acc:MGI:6155262]	NA	TEC	1951	2.76	0.00532335	237.55	70.24	134.5	215.7	362.4	69	71.4
Dennd2a	ENSMUSG00000038456.9	DENN/MADD domain containing 2A [Source:MGI Symbol;Acc:MGI:2444961]	209773	protein_coding	4468	-2.76	9.129e-07	87.12	252.88	103.3	82.6	75.4	234.6	271.2
Src	ENSMUSG00000027646.15	Rous sarcoma oncogene [Source:MGI Symbol;Acc:MGI:98397]	20779	protein_coding	3906	2.76	0.00180008	700.4	216.89	1056.1	653.3	391.8	231.3	202.5
Gm47664	ENSMUSG00000113183.1	predicted gene, 47664 [Source:MGI Symbol;Acc:MGI:6096754]	NA	sense_intronic	1340	2.76	0.000239196	456.22	148.45	403.5	433.9	531.3	167.2	129.7
Nrarp	ENSMUSG00000078202.3	Notch-regulated ankyrin repeat protein [Source:MGI Symbol;Acc:MGI:1914372]	67122	protein_coding	2582	-2.76	0.0104828	71.23	251.02	117.5	55.5	40.7	183	319
Pabpn1	ENSMUSG00000022194.15	poly(A) binding protein, nuclear 1 [Source:MGI Symbol;Acc:MGI:1859158]	54196	protein_coding	1775	2.75	0	950.52	335.18	1047.6	967.6	836.4	336.1	334.3
Stk10	ENSMUSG00000020272.8	serine/threonine kinase 10 [Source:MGI Symbol;Acc:MGI:1099439]	20868	protein_coding	5026	-2.75	0	4044.22	11449.1	4179.2	3965.2	3988.2	12697.1	10201.1
Cit	ENSMUSG00000029516.19	citron [Source:MGI Symbol;Acc:MGI:105313]	12704	protein_coding	9514	2.75	1.4931e-06	1284.36	440.38	1027.8	1151.2	1674	408.4	472.3
Marveld2	ENSMUSG00000021636.15	MARVEL (membrane-associating) domain containing 2 [Source:MGI Symbol;Acc:MGI:2446166]	218518	protein_coding	3111	-2.75	0.000931612	92.73	291.78	58	138	82.1	272.8	310.7
Gm44080	ENSMUSG00000108004.1	predicted gene, 44080 [Source:MGI Symbol;Acc:MGI:5690472]	NA	TEC	2214	2.75	0.00435203	147.4	43.96	158.6	193.5	90.1	40.8	47.2
Bnip3l	ENSMUSG00000022051.15	BCL2/adenovirus E1B interacting protein 3-like [Source:MGI Symbol;Acc:MGI:1332659]	12177	protein_coding	3259	-2.75	0	836.54	2366.8	993.8	732.1	783.6	2111.2	2622.4
Eno2	ENSMUSG00000004267.16	enolase 2, gamma neuronal [Source:MGI Symbol;Acc:MGI:95394]	13807	protein_coding	2795	2.75	0.0053595	265.66	78.49	195.4	230.5	371.1	89	68
Aurkb	ENSMUSG00000020897.12	aurora kinase B [Source:MGI Symbol;Acc:MGI:107168]	20877	protein_coding	1950	2.75	5.592e-07	444.05	152.9	407.7	394.4	530	133.1	172.7
Gpc1	ENSMUSG00000034220.7	glypican 1 [Source:MGI Symbol;Acc:MGI:1194891]	14733	protein_coding	4176	2.75	4.7e-09	557.8	194.78	570.5	520.1	582.7	173.9	215.7
Gm24878	ENSMUSG00000089407.1	predicted gene, 24878 [Source:MGI Symbol;Acc:MGI:5454655]	NA	snRNA	104	-2.75	0.0547367	2.22	16.99	1.4	1.2	4	25	9
Dusp7	ENSMUSG00000053716.9	dual specificity phosphatase 7 [Source:MGI Symbol;Acc:MGI:2387100]	235584	protein_coding	3213	-2.75	2.70048e-05	148.98	439.54	212.4	133.1	101.5	419.2	459.8
Pla2g15	ENSMUSG00000031903.7	phospholipase A2, group XV [Source:MGI Symbol;Acc:MGI:2178076]	192654	protein_coding	2706	-2.74	4.801e-07	1083.6	3137.48	1295.4	1241.2	714.2	2943	3331.9
Gm38235	ENSMUSG00000103291.1	predicted gene, 38235 [Source:MGI Symbol;Acc:MGI:5611463]	NA	TEC	4952	2.74	0.0135146	2618.88	712.55	1713	2120	4023.6	875.1	550
Tnfaip2	ENSMUSG00000021281.15	tumor necrosis factor, alpha-induced protein 2 [Source:MGI Symbol;Acc:MGI:104960]	21928	protein_coding	3889	-2.74	1e-10	2936.5	8348.18	2855.5	3270	2683.9	7957.3	8739
Tedc1	ENSMUSG00000037466.13	tubulin epsilon and delta complex 1 [Source:MGI Symbol;Acc:MGI:2144738]	104732	protein_coding	4000	2.74	0.00281891	297.74	91.46	318.5	273.6	301	90.7	92.2
Ly6e	ENSMUSG00000022587.14	lymphocyte antigen 6 complex, locus E [Source:MGI Symbol;Acc:MGI:106651]	17069	protein_coding	2281	-2.74	1.5e-09	2503.12	7135.62	2766.3	2661.1	2081.9	7412.5	6858.8
Gm43637	ENSMUSG00000107225.1	predicted gene 43637 [Source:MGI Symbol;Acc:MGI:5663774]	NA	TEC	2926	2.74	0.00514971	137.55	41.12	92	157.8	162.9	44.1	38.1
Rrp1b	ENSMUSG00000058392.12	ribosomal RNA processing 1 homolog B (S. cerevisiae) [Source:MGI Symbol;Acc:MGI:1919712]	72462	protein_coding	4874	2.74	1.771e-07	1060.71	367.83	1262.8	1137.7	781.6	424.2	311.4
Gm44005	ENSMUSG00000107624.1	predicted gene, 44005 [Source:MGI Symbol;Acc:MGI:5690397]	NA	TEC	3173	-2.73	0.0487021	14.87	100.68	1.4	34.5	8.7	84.8	116.5
Gm26414	ENSMUSG00000088299.1	predicted gene, 26414 [Source:MGI Symbol;Acc:MGI:5456191]	NA	misc_RNA	269	2.73	0.0378323	25.01	3.47	35.4	21	18.7	4.2	2.8
Tirap	ENSMUSG00000032041.15	toll-interleukin 1 receptor (TIR) domain-containing adaptor protein [Source:MGI Symbol;Acc:MGI:2152213]	117149	protein_coding	4589	-2.73	6.419e-07	118.22	340.11	116.1	133.1	105.5	320.3	360
Rps7	ENSMUSG00000061477.4	ribosomal protein S7 [Source:MGI Symbol;Acc:MGI:1333818]	20115	protein_coding	954	-2.73	0	1953.2	5428.56	2082.5	1858.7	1918.3	5490.9	5366.2
Pcgf5	ENSMUSG00000024805.16	polycomb group ring finger 5 [Source:MGI Symbol;Acc:MGI:1923505]	76073	protein_coding	6443	2.73	9.8e-09	1772.14	625.01	1541.7	1509.9	2264.8	668.8	581.2
Scarb1	ENSMUSG00000037936.15	scavenger receptor class B, member 1 [Source:MGI Symbol;Acc:MGI:893578]	20778	protein_coding	3093	-2.73	0	704.04	1953.95	730.5	732.1	649.5	1992.2	1915.7
Kmo	ENSMUSG00000039783.15	kynurenine 3-monooxygenase (kynurenine 3-hydroxylase) [Source:MGI Symbol;Acc:MGI:2138151]	98256	protein_coding	3672	2.73	5.324e-07	2516.19	876.12	2147.7	2238.4	3162.5	761.1	991.1
Gda	ENSMUSG00000058624.12	guanine deaminase [Source:MGI Symbol;Acc:MGI:95678]	14544	protein_coding	5428	-2.72	0	2484.75	7010.68	3106.1	2095.4	2252.8	7240.3	6781.1
Tusc3	ENSMUSG00000039530.17	tumor suppressor candidate 3 [Source:MGI Symbol;Acc:MGI:1933134]	80286	protein_coding	2667	-2.72	3.20889e-05	162.13	476.43	126	241.6	118.8	441.7	511.2
Cdo1	ENSMUSG00000033022.7	cysteine dioxygenase 1, cytosolic [Source:MGI Symbol;Acc:MGI:105925]	12583	protein_coding	1530	2.72	0.0123719	127.77	35.64	141.6	62.9	178.9	32.4	38.8
Pla2g4f	ENSMUSG00000046971.7	phospholipase A2, group IVF [Source:MGI Symbol;Acc:MGI:2685493]	271844	protein_coding	3116	2.72	0.00515939	173.93	52.49	164.2	171.3	186.2	47.4	57.6
Azin2	ENSMUSG00000028789.16	antizyme inhibitor 2 [Source:MGI Symbol;Acc:MGI:2442093]	242669	protein_coding	2063	2.72	0.000395798	181.62	59.63	199.6	207.1	138.2	74.9	44.4
Pgf	ENSMUSG00000004791.7	placental growth factor [Source:MGI Symbol;Acc:MGI:105095]	18654	protein_coding	2080	2.72	0.0118192	182	51.31	171.3	125.7	249	66.5	36.1
Dusp6	ENSMUSG00000019960.8	dual specificity phosphatase 6 [Source:MGI Symbol;Acc:MGI:1914853]	67603	protein_coding	2796	-2.72	1.82849e-05	562.71	1646.68	829.6	496.7	361.8	1541.4	1752
Gm10275	ENSMUSG00000069682.6	predicted pseudogene 10275 [Source:MGI Symbol;Acc:MGI:3704354]	NA	transcribed_processed_pseudogene	635	-2.72	0.00855535	11.7	40.22	11.3	11.1	12.7	37.4	43
Rtl8c	ENSMUSG00000051851.5	retrotransposon Gag like 8C [Source:MGI Symbol;Acc:MGI:1920115]	72865	protein_coding	401	-2.72	0.0365102	61.64	280.14	45.3	94.9	44.7	249.6	310.7
Gm10123	ENSMUSG00000062933.7	predicted pseudogene 10123 [Source:MGI Symbol;Acc:MGI:3704342]	NA	processed_pseudogene	490	-2.71	7.1881e-06	69.42	203.37	66.5	61.6	80.1	210.5	196.3
Cxcl15	ENSMUSG00000029375.6	chemokine (C-X-C motif) ligand 15 [Source:MGI Symbol;Acc:MGI:1339941]	20309	protein_coding	2127	2.71	0.0131697	193.31	53.46	130.2	203.4	246.3	42.4	64.5
Wdr90	ENSMUSG00000073434.11	WD repeat domain 90 [Source:MGI Symbol;Acc:MGI:1921267]	106618	protein_coding	6195	2.71	1.455e-07	616.84	216.89	549.3	534.9	766.3	227.1	206.7
A430110C17Rik	ENSMUSG00000102415.1	RIKEN cDNA A430110C17 gene [Source:MGI Symbol;Acc:MGI:2444994]	NA	TEC	4348	2.71	0.000289477	340.65	113.08	339.8	297.1	385.1	138.1	88.1
C030017G13Rik	ENSMUSG00000107050.1	RIKEN cDNA C030017G13 gene [Source:MGI Symbol;Acc:MGI:2441875]	NA	TEC	2331	2.71	0.00804564	133.53	39.11	128.8	119.6	152.2	40.8	37.5
Tmem120a	ENSMUSG00000039886.8	transmembrane protein 120A [Source:MGI Symbol;Acc:MGI:2686991]	215210	protein_coding	1559	-2.71	0.000375071	75.65	230.14	58	112.2	56.7	223.8	236.5
Rps28	ENSMUSG00000067288.12	ribosomal protein S28 [Source:MGI Symbol;Acc:MGI:1859516]	54127	protein_coding	812	-2.71	0	1661.16	4613.55	1758.3	1592.5	1632.7	4689.1	4538.1
Tpt1-ps3	ENSMUSG00000084319.3	tumor protein, translationally-controlled, pseudogene 3 [Source:MGI Symbol;Acc:MGI:2664997]	NA	processed_pseudogene	519	-2.71	1.05674e-05	112.33	330.81	106.2	74	156.9	350.2	311.4
Gm28373	ENSMUSG00000096751.3	predicted gene 28373 [Source:MGI Symbol;Acc:MGI:5579079]	NA	processed_transcript	2724	2.71	0.00557243	256.01	76.96	310	215.7	242.3	91.5	62.4
Zbtb4	ENSMUSG00000018750.14	zinc finger and BTB domain containing 4 [Source:MGI Symbol;Acc:MGI:1922830]	75580	protein_coding	7811	-2.71	6.8e-09	679.04	1915.62	621.5	740.8	674.8	1894.1	1937.2
Pgs1	ENSMUSG00000017715.11	phosphatidylglycerophosphate synthase 1 [Source:MGI Symbol;Acc:MGI:1921701]	74451	protein_coding	3113	2.7	9e-10	3580.46	1277.39	3312.8	3397	4031.6	1404.1	1150.6
Mertk	ENSMUSG00000014361.5	c-mer proto-oncogene tyrosine kinase [Source:MGI Symbol;Acc:MGI:96965]	17289	protein_coding	4302	-2.7	0.000226446	1650.35	4915.15	2299.2	1470.5	1181.4	4570.9	5259.4
Rps11	ENSMUSG00000003429.11	ribosomal protein S11 [Source:MGI Symbol;Acc:MGI:1351329]	27207	protein_coding	661	-2.7	0	2084.88	5787.01	2130.7	2110.2	2013.8	5960.9	5613.1
Ndufs8	ENSMUSG00000059734.6	NADH:ubiquinone oxidoreductase core subunit S8 [Source:MGI Symbol;Acc:MGI:2385079]	225887	protein_coding	963	-2.7	0	153.46	426.84	172.7	136.8	150.9	450	403.7
Higd2a	ENSMUSG00000025868.6	HIG1 domain family, member 2A [Source:MGI Symbol;Acc:MGI:1914294]	67044	protein_coding	648	-2.7	1.113e-07	142.57	407.08	99.1	166.4	162.2	429.2	384.9
Hvcn1	ENSMUSG00000064267.13	hydrogen voltage-gated channel 1 [Source:MGI Symbol;Acc:MGI:1921346]	74096	protein_coding	2805	-2.7	0.000145965	979.14	2911.14	1173.6	1000.9	762.9	2535.4	3286.8
Mrgpre	ENSMUSG00000048965.9	MAS-related GPR, member E [Source:MGI Symbol;Acc:MGI:2441884]	244238	protein_coding	3761	-2.7	0.0227346	20.52	79.81	11.3	22.2	28	59.1	100.6
Ccdc134	ENSMUSG00000068114.7	coiled-coil domain containing 134 [Source:MGI Symbol;Acc:MGI:1923707]	76457	protein_coding	4919	2.7	7.56e-07	1166.14	409.07	1267.1	1061.2	1170.1	490.8	327.4
Oplah	ENSMUSG00000022562.15	5-oxoprolinase (ATP-hydrolysing) [Source:MGI Symbol;Acc:MGI:1922725]	75475	protein_coding	4081	-2.69	0.000939504	64.78	199.76	58	62.9	73.4	229.6	169.9
Gm10282	ENSMUSG00000070713.5	predicted pseudogene 10282 [Source:MGI Symbol;Acc:MGI:3704312]	NA	protein_coding	1151	-2.69	0.0325989	14.25	60.54	4.2	18.5	20	44.1	77
Gm10698	ENSMUSG00000079884.6	predicted gene 10698 [Source:MGI Symbol;Acc:MGI:3704329]	NA	processed_pseudogene	604	-2.69	0.028128	6.25	24.68	8.5	4.9	5.3	25.8	23.6
Ciita	ENSMUSG00000022504.10	class II transactivator [Source:MGI Symbol;Acc:MGI:108445]	12265	protein_coding	6007	2.69	9.53506e-05	9169.69	3110.33	8433.5	9318.3	9757.3	3075.3	3145.4
C230085N15Rik	ENSMUSG00000102212.1	RIKEN cDNA C230085N15 gene [Source:MGI Symbol;Acc:MGI:2444267]	NA	TEC	4327	2.69	0.002188	240.49	76.82	194	230.5	297	106.5	47.2
G530011O06Rik	ENSMUSG00000072844.6	RIKEN cDNA G530011O06 gene [Source:MGI Symbol;Acc:MGI:3603513]	NA	processed_transcript	2380	2.69	0.0143819	133.36	36.82	181.2	113.4	105.5	38.3	35.4
Cdc25c	ENSMUSG00000044201.9	cell division cycle 25C [Source:MGI Symbol;Acc:MGI:88350]	12532	protein_coding	1941	2.69	0.0308275	73.88	16.99	58	71.5	92.1	12.5	21.5
Gm43272	ENSMUSG00000105632.1	predicted gene 43272 [Source:MGI Symbol;Acc:MGI:5663409]	NA	TEC	1584	2.69	0.0207863	78.02	20.25	69.4	82.6	82.1	26.6	13.9
Gm3513	ENSMUSG00000089746.1	predicted gene 3513 [Source:MGI Symbol;Acc:MGI:3781690]	NA	sense_intronic	637	2.69	0.0125261	95.15	26.9	128.8	75.2	81.4	31.6	22.2
4931406C07Rik	ENSMUSG00000031938.15	RIKEN cDNA 4931406C07 gene [Source:MGI Symbol;Acc:MGI:1918234]	70984	protein_coding	3504	-2.68	1.724e-07	190.63	540.97	158.6	191	222.3	567.3	514.6
Htra3	ENSMUSG00000029096.15	HtrA serine peptidase 3 [Source:MGI Symbol;Acc:MGI:1925808]	78558	protein_coding	2750	-2.68	0.0141879	50.78	178.55	63.7	57.9	30.7	158	199.1
Rcan1	ENSMUSG00000022951.16	regulator of calcineurin 1 [Source:MGI Symbol;Acc:MGI:1890564]	54720	protein_coding	2324	-2.68	0.000244576	231.42	688.33	287.4	220.6	186.2	667.1	709.5
Gm8378	ENSMUSG00000090722.8	predicted gene 8378 [Source:MGI Symbol;Acc:MGI:3646777]	NA	sense_intronic	2624	2.68	0.00322337	109.1	34.32	111.8	106	109.5	41.6	27
Peli2	ENSMUSG00000021846.9	pellino 2 [Source:MGI Symbol;Acc:MGI:1891445]	93834	protein_coding	5900	-2.68	4.4939e-06	190.66	542.72	254.8	151.6	165.5	529.9	555.6
Eaf2	ENSMUSG00000022838.14	ELL associated factor 2 [Source:MGI Symbol;Acc:MGI:2146616]	106389	protein_coding	2377	2.68	0.0143174	86.73	24.33	83.5	91.2	85.4	38.3	10.4
Gm4707	ENSMUSG00000091831.5	predicted gene 4707 [Source:MGI Symbol;Acc:MGI:3782887]	NA	protein_coding	1452	2.68	0.00300011	530.41	166.19	478.5	546	566.7	209.6	122.8
Tnfrsf22	ENSMUSG00000010751.15	tumor necrosis factor receptor superfamily, member 22 [Source:MGI Symbol;Acc:MGI:1930270]	79202	protein_coding	4170	-2.68	0.0216385	28.65	106.37	31.1	39.4	15.4	78.2	134.6
Arid5a	ENSMUSG00000037447.16	AT rich interactive domain 5A (MRF1-like) [Source:MGI Symbol;Acc:MGI:2443039]	214855	protein_coding	5504	2.67	8.1206e-06	4235.14	1486.96	3397.8	4142.7	5165	2002.2	971.7
Tkt	ENSMUSG00000021957.7	transketolase [Source:MGI Symbol;Acc:MGI:105992]	21881	protein_coding	3223	-2.67	3.4e-09	1634.7	4548.68	2081.1	1636.9	1186.1	4521.9	4575.5
Gm7240	ENSMUSG00000113626.1	predicted gene 7240 [Source:MGI Symbol;Acc:MGI:3643235]	NA	transcribed_processed_pseudogene	2239	-2.67	0.0218056	16.24	61.92	9.9	14.8	24	52.4	71.4
Gm12403	ENSMUSG00000082186.2	predicted gene 12403 [Source:MGI Symbol;Acc:MGI:3650109]	NA	processed_pseudogene	959	2.67	0.0358081	45.66	9.36	14.2	64.1	58.7	8.3	10.4
Mrps18c	ENSMUSG00000016833.14	mitochondrial ribosomal protein S18C [Source:MGI Symbol;Acc:MGI:1915985]	68735	protein_coding	820	-2.67	0.000120045	42.22	124.95	43.9	32	50.7	118.1	131.8
Cyb5a	ENSMUSG00000024646.13	cytochrome b5 type A (microsomal) [Source:MGI Symbol;Acc:MGI:1926952]	109672	protein_coding	1363	-2.67	5.5e-09	404.8	1125.44	421.9	383.3	409.2	1082.2	1168.7
Gm13370	ENSMUSG00000084383.1	predicted gene 13370 [Source:MGI Symbol;Acc:MGI:3651012]	NA	processed_pseudogene	483	2.67	0.0302319	36.34	8.39	45.3	44.4	19.4	5	11.8
Rnase6	ENSMUSG00000021880.7	ribonuclease, RNase A family, 6 [Source:MGI Symbol;Acc:MGI:1925666]	78416	protein_coding	2452	-2.67	3.044e-06	330.76	933.34	338.4	388.3	265.7	769.4	1097.2
Scel	ENSMUSG00000022123.9	sciellin [Source:MGI Symbol;Acc:MGI:1891228]	64929	protein_coding	2443	-2.67	0.0134776	32.57	114.61	19.8	34.5	43.4	131.4	97.8
Gm44423	ENSMUSG00000108064.1	predicted gene, 44423 [Source:MGI Symbol;Acc:MGI:5690815]	NA	TEC	3158	2.67	0.000913204	1817.69	601.54	1696	1714.5	2042.5	732.8	470.2
Gm6225	ENSMUSG00000097746.1	predicted gene 6225 [Source:MGI Symbol;Acc:MGI:3643252]	NA	lincRNA	1700	2.67	0.0153321	91.47	25.66	53.8	92.4	128.2	25	26.4
Rnf166	ENSMUSG00000014470.4	ring finger protein 166 [Source:MGI Symbol;Acc:MGI:1915968]	68718	protein_coding	1783	-2.67	1.95e-08	364.1	1010.39	447.4	343.9	301	1058.1	962.7
Hook2	ENSMUSG00000052566.8	hook microtubule tethering protein 2 [Source:MGI Symbol;Acc:MGI:2181664]	170833	protein_coding	3080	2.67	2.764e-07	484.8	173.41	441.7	480.7	532	192.2	154.7
Gm43323	ENSMUSG00000107390.1	predicted gene 43323 [Source:MGI Symbol;Acc:MGI:5663460]	NA	TEC	4258	2.66	0.000656582	558.08	185.61	641.3	615.1	417.8	209.6	161.6
Rps15a	ENSMUSG00000008683.16	ribosomal protein S15A [Source:MGI Symbol;Acc:MGI:2389091]	267019	protein_coding	5179	-2.66	0	1108.07	2996.37	1162.3	1085.9	1076	3081.1	2911.6
Sirpb1a	ENSMUSG00000095788.6	signal-regulatory protein beta 1A [Source:MGI Symbol;Acc:MGI:2444824]	320832	protein_coding	1933	-2.66	4.9e-08	183.37	511.55	185.5	198.4	166.2	601.4	421.7
Dnah12	ENSMUSG00000021879.13	dynein, axonemal, heavy chain 12 [Source:MGI Symbol;Acc:MGI:107720]	110083	protein_coding	12009	-2.66	0.000214029	226.43	661.62	342.6	221.9	114.8	687.9	635.3
Rgs19	ENSMUSG00000002458.13	regulator of G-protein signaling 19 [Source:MGI Symbol;Acc:MGI:1915153]	56470	protein_coding	1511	-2.66	2.5e-09	336.97	926.51	370.9	371	269	891.7	961.3
Mrps33	ENSMUSG00000029918.9	mitochondrial ribosomal protein S33 [Source:MGI Symbol;Acc:MGI:1338046]	14548	protein_coding	1107	-2.66	4.15129e-05	45.37	130.77	43.9	46.8	45.4	129.8	131.8
Gm10388	ENSMUSG00000107894.1	predicted gene 10388 [Source:MGI Symbol;Acc:MGI:3641777]	NA	TEC	2936	2.66	0.00406832	46.37	14.42	49.6	46.8	42.7	10.8	18
Sec61g	ENSMUSG00000078974.10	SEC61, gamma subunit [Source:MGI Symbol;Acc:MGI:1202066]	20335	protein_coding	1862	-2.66	4.5e-09	147.89	413.04	141.6	115.9	186.2	438.4	387.7
Enah	ENSMUSG00000022995.16	ENAH actin regulator [Source:MGI Symbol;Acc:MGI:108360]	13800	protein_coding	11229	2.66	0.00225463	199.12	64.42	201	162.7	233.6	65.7	63.1
Gm10095	ENSMUSG00000113555.1	predicted gene 10095 [Source:MGI Symbol;Acc:MGI:3642130]	NA	processed_pseudogene	483	-2.65	0.00668102	17.87	60.81	9.9	12.3	31.4	55.7	65.9
Flt1	ENSMUSG00000029648.13	FMS-like tyrosine kinase 1 [Source:MGI Symbol;Acc:MGI:95558]	14254	protein_coding	6895	-2.65	3.6274e-06	1088.21	3075.12	931.6	1315.2	1017.9	2706	3444.3
Nos1ap	ENSMUSG00000038473.14	nitric oxide synthase 1 (neuronal) adaptor protein [Source:MGI Symbol;Acc:MGI:1917979]	70729	protein_coding	3394	2.65	0.000666274	137.76	45.76	178.4	129.4	105.5	45.8	45.8
Esyt3	ENSMUSG00000037681.13	extended synaptotagmin-like protein 3 [Source:MGI Symbol;Acc:MGI:1098699]	272636	protein_coding	4483	-2.65	0.0127892	73.1	253.37	26.9	86.3	106.1	219.6	287.1
Rpl37	ENSMUSG00000041841.8	ribosomal protein L37 [Source:MGI Symbol;Acc:MGI:1914531]	67281	protein_coding	925	-2.65	0	1112.38	3028.66	1131.2	1182	1023.9	3202.6	2854.8
Pigh	ENSMUSG00000021120.11	phosphatidylinositol glycan anchor biosynthesis, class H [Source:MGI Symbol;Acc:MGI:99463]	110417	protein_coding	2868	-2.65	0.00641195	31.56	100.2	46.7	33.3	14.7	95.7	104.7
Slc34a2	ENSMUSG00000029188.14	solute carrier family 34 (sodium phosphate), member 2 [Source:MGI Symbol;Acc:MGI:1342284]	20531	protein_coding	4176	2.65	0.00435203	359.49	113.03	222.3	500.4	355.8	99.8	126.2
Gm43088	ENSMUSG00000105748.1	predicted gene 43088 [Source:MGI Symbol;Acc:MGI:5663225]	NA	TEC	2347	2.65	0.0185319	185.38	50.48	199.6	183.7	172.9	35.8	65.2
Sdc1	ENSMUSG00000020592.14	syndecan 1 [Source:MGI Symbol;Acc:MGI:1349162]	20969	protein_coding	3157	2.65	0.000386902	154.05	51.8	192.5	161.5	108.1	39.1	64.5
1700028N14Rik	ENSMUSG00000078635.3	RIKEN cDNA 1700028N14 gene [Source:MGI Symbol;Acc:MGI:1920530]	NA	processed_transcript	747	2.64	0.000368172	928.92	315.95	584.7	1028	1174.1	396.8	235.1
Pira2	ENSMUSG00000089942.9	paired-Ig-like receptor A2 [Source:MGI Symbol;Acc:MGI:1195970]	18725	protein_coding	3462	-2.64	9.407e-07	80.87	224.93	70.8	101.1	70.8	223.8	226.1
Bckdha	ENSMUSG00000060376.7	branched chain ketoacid dehydrogenase E1, alpha polypeptide [Source:MGI Symbol;Acc:MGI:107701]	12039	protein_coding	1899	-2.64	1.505e-07	158.99	440.7	164.2	172.6	140.2	483.3	398.1
Gm26461	ENSMUSG00000092805.2	predicted gene, 26461 [Source:MGI Symbol;Acc:MGI:5456238]	NA	misc_RNA	290	2.64	0.011516	109.14	32.24	97.7	94.9	134.8	41.6	22.9
Ccdc125	ENSMUSG00000048924.14	coiled-coil domain containing 125 [Source:MGI Symbol;Acc:MGI:1923291]	76041	protein_coding	2413	-2.64	8.49358e-05	84.16	241.79	96.3	80.1	76.1	230.4	253.2
Ggct	ENSMUSG00000002797.9	gamma-glutamyl cyclotransferase [Source:MGI Symbol;Acc:MGI:95700]	110175	protein_coding	3960	-2.64	3.0733e-06	73.93	204.07	86.4	81.3	54.1	189.7	218.5
Smim5	ENSMUSG00000048442.15	small integral membrane protein 5 [Source:MGI Symbol;Acc:MGI:1913778]	66528	protein_coding	1113	2.64	0.0064298	137.15	42.3	185.5	99.8	126.2	45.8	38.8
Lrp8	ENSMUSG00000028613.14	low density lipoprotein receptor-related protein 8, apolipoprotein e receptor [Source:MGI Symbol;Acc:MGI:1340044]	16975	protein_coding	6627	2.64	0.000264516	1512.43	519.88	1162.3	1419.9	1955.1	605.6	434.2
AC154232.2	ENSMUSG00000116908.1	TEC	NA	TEC	5095	2.63	0.000432065	678.34	231.24	617.3	530	887.8	257.9	204.6
Parp16	ENSMUSG00000032392.11	poly (ADP-ribose) polymerase family, member 16 [Source:MGI Symbol;Acc:MGI:2446133]	214424	protein_coding	2518	-2.63	0.00829353	22.1	72.04	19.8	27.1	19.4	78.2	65.9
Alg11	ENSMUSG00000063362.13	asparagine-linked glycosylation 11 (alpha-1,2-mannosyltransferase) [Source:MGI Symbol;Acc:MGI:2142632]	207958	protein_coding	4960	-2.63	1.55113e-05	88.31	249	100.5	77.7	86.8	217.1	280.9
Tfec	ENSMUSG00000029553.10	transcription factor EC [Source:MGI Symbol;Acc:MGI:1333760]	21426	protein_coding	3384	-2.63	0.000663511	332.85	983.83	423.3	371	204.2	796.9	1170.8
Acta2	ENSMUSG00000035783.8	actin, alpha 2, smooth muscle, aorta [Source:MGI Symbol;Acc:MGI:87909]	11475	protein_coding	1781	2.63	0.00970114	62.54	19	41.1	51.8	94.8	20	18
Gnptg	ENSMUSG00000035521.13	N-acetylglucosamine-1-phosphotransferase, gamma subunit [Source:MGI Symbol;Acc:MGI:2147006]	214505	protein_coding	2249	-2.63	1.2e-09	136.67	373.18	145.8	122	142.2	355.2	391.2
Gm15920	ENSMUSG00000080893.1	predicted gene 15920 [Source:MGI Symbol;Acc:MGI:3801934]	NA	processed_pseudogene	402	2.63	0.0268783	47.43	12	46.7	30.8	64.7	10.8	13.2
Mpc2	ENSMUSG00000026568.6	mitochondrial pyruvate carrier 2 [Source:MGI Symbol;Acc:MGI:1917706]	70456	protein_coding	4015	-2.63	1e-09	271.56	739.49	300.1	234.2	280.3	752.8	726.2
Arsk	ENSMUSG00000021592.17	arylsulfatase K [Source:MGI Symbol;Acc:MGI:1924291]	77041	protein_coding	3657	-2.62	1.317e-07	102.4	282.43	94.9	103.5	108.8	239.6	325.3
Mxd1	ENSMUSG00000001156.9	MAX dimerization protein 1 [Source:MGI Symbol;Acc:MGI:96908]	17119	protein_coding	4666	2.62	1.317e-07	5234.57	1902.24	5266.5	4020.7	6416.5	2112.9	1691.6
Mapk3	ENSMUSG00000063065.13	mitogen-activated protein kinase 3 [Source:MGI Symbol;Acc:MGI:1346859]	26417	protein_coding	1800	-2.62	1.4e-08	900.22	2458.99	784.3	1068.6	847.7	2315	2603
Gm13373	ENSMUSG00000087196.1	predicted gene 13373 [Source:MGI Symbol;Acc:MGI:3650390]	NA	lincRNA	655	2.62	0.0118744	206.9	61.5	138.7	176.3	305.7	68.2	54.8
Gm43667	ENSMUSG00000105135.1	predicted gene 43667 [Source:MGI Symbol;Acc:MGI:5663804]	NA	TEC	1095	-2.62	0.0443006	6.4	29.54	4.2	4.9	10	17.5	41.6
Plekhg2	ENSMUSG00000037552.17	pleckstrin homology domain containing, family G (with RhoGef domain) member 2 [Source:MGI Symbol;Acc:MGI:2141874]	101497	protein_coding	5511	2.62	1.3639e-05	2959.66	1059.4	2180.2	2773.3	3925.5	1380.8	738
F630028O10Rik	ENSMUSG00000078122.4	RIKEN cDNA F630028O10 gene [Source:MGI Symbol;Acc:MGI:3641813]	NA	antisense	3255	-2.62	1.03404e-05	259.92	726.59	276.1	244	259.7	514.1	939.1
Gm37747	ENSMUSG00000104262.1	predicted gene, 37747 [Source:MGI Symbol;Acc:MGI:5610975]	NA	TEC	4003	2.62	0.000210203	332.29	115.45	328.5	302	366.4	120.6	110.3
Hacd4	ENSMUSG00000028497.12	3-hydroxyacyl-CoA dehydratase 4 [Source:MGI Symbol;Acc:MGI:1914025]	66775	protein_coding	4680	-2.61	6.873e-07	253.45	694.25	342.6	218.2	199.6	567.3	821.2
Gm43260	ENSMUSG00000105933.1	predicted gene 43260 [Source:MGI Symbol;Acc:MGI:5663397]	NA	sense_intronic	2430	2.61	0.0114826	74.31	22.32	72.2	74	76.8	30.8	13.9
Camk1	ENSMUSG00000030272.15	calcium/calmodulin-dependent protein kinase I [Source:MGI Symbol;Acc:MGI:1098535]	52163	protein_coding	2398	-2.61	3.53e-08	441.94	1199.57	515.3	472.1	338.4	1143.8	1255.4
Nsl1	ENSMUSG00000062510.12	NSL1, MIS12 kinetochore complex component [Source:MGI Symbol;Acc:MGI:2685830]	381318	protein_coding	4879	2.61	8.72697e-05	318.86	112.26	253.4	414.1	289	119.8	104.7
Mir703	ENSMUSG00000105814.1	microRNA 703 [Source:MGI Symbol;Acc:MGI:3629657]	NA	miRNA	109	-2.61	0.00141279	31.65	95.06	39.6	17.3	38	96.5	93.6
Gm20186	ENSMUSG00000106874.1	predicted gene, 20186 [Source:MGI Symbol;Acc:MGI:5012371]	NA	lincRNA	741	2.61	0.000718638	375.57	128.76	312.9	239.1	574.7	143.1	114.4
Rras	ENSMUSG00000038387.9	related RAS viral (r-ras) oncogene [Source:MGI Symbol;Acc:MGI:98179]	20130	protein_coding	995	-2.6	1.315e-07	171.12	468.65	189.7	129.4	194.2	502.4	434.9
Csad	ENSMUSG00000023044.2	cysteine sulfinic acid decarboxylase [Source:MGI Symbol;Acc:MGI:2180098]	246277	protein_coding	2279	2.6	0.000107431	804.3	284.01	521	687.8	1204.1	275.3	292.7
Gm38302	ENSMUSG00000103391.1	predicted gene, 38302 [Source:MGI Symbol;Acc:MGI:5611530]	NA	TEC	2076	2.6	0.00369659	168.7	54.85	120.3	209.5	176.2	54.9	54.8
Auh	ENSMUSG00000021460.17	AU RNA binding protein/enoyl-coenzyme A hydratase [Source:MGI Symbol;Acc:MGI:1338011]	11992	protein_coding	3235	2.6	0.000559253	1795.11	615.76	1785.2	1659	1941	749.5	482
Gdf15	ENSMUSG00000038508.7	growth differentiation factor 15 [Source:MGI Symbol;Acc:MGI:1346047]	23886	protein_coding	1545	-2.6	0.00134588	322.85	955.41	399.2	378.4	190.9	955.8	955.1
Gm43421	ENSMUSG00000104706.1	predicted gene 43421 [Source:MGI Symbol;Acc:MGI:5663558]	NA	TEC	2905	2.6	0.0122151	256.6	76.54	290.2	229.3	250.3	94.8	58.3
Lncppara	ENSMUSG00000116305.1	long noncoding RNA near Ppara [Source:MGI Symbol;Acc:MGI:5568843]	NA	processed_transcript	1411	2.6	0.0301967	58.12	14.42	68	21	85.4	10.8	18
Gm20555	ENSMUSG00000115161.1	predicted gene, 20555 [Source:MGI Symbol;Acc:MGI:5295662]	NA	TEC	3433	2.6	0.0175735	241.45	68.37	274.7	251.4	198.2	67.4	69.4
Camk2d	ENSMUSG00000053819.16	calcium/calmodulin-dependent protein kinase II, delta [Source:MGI Symbol;Acc:MGI:1341265]	108058	protein_coding	5524	-2.6	0	1731.4	4606.8	2025.9	1682.5	1485.8	4520.2	4693.4
Cbr1	ENSMUSG00000051483.9	carbonyl reductase 1 [Source:MGI Symbol;Acc:MGI:88284]	12408	protein_coding	2143	-2.6	0.000498625	51.48	149.02	48.1	54.2	52.1	119.8	178.2
Rassf5	ENSMUSG00000026430.16	Ras association (RalGDS/AF-6) domain family member 5 [Source:MGI Symbol;Acc:MGI:1926375]	54354	protein_coding	3485	-2.59	0	1441.46	3838.93	1374.7	1437.2	1512.5	3826.4	3851.4
Cox17	ENSMUSG00000046516.10	cytochrome c oxidase assembly protein 17, copper chaperone [Source:MGI Symbol;Acc:MGI:1333806]	12856	protein_coding	3690	2.59	9.599e-07	1068.75	391.41	811.2	1019.3	1375.7	428.4	354.4
Hmcn2	ENSMUSG00000055632.18	hemicentin 2 [Source:MGI Symbol;Acc:MGI:2677838]	665700	protein_coding	15646	2.59	0.0380448	42.88	8.94	55.2	48.1	25.4	11.6	6.2
Sftpa1	ENSMUSG00000021789.14	surfactant associated protein A1 [Source:MGI Symbol;Acc:MGI:109518]	20387	protein_coding	2854	2.59	0.0341466	605.25	135.77	280.3	696.4	839	106.5	165.1
Krtcap2	ENSMUSG00000042747.12	keratinocyte associated protein 2 [Source:MGI Symbol;Acc:MGI:1913309]	66059	protein_coding	1172	-2.59	4.58e-08	133.86	364.58	114.7	138	148.8	368.5	360.7
Snapc5	ENSMUSG00000032398.7	small nuclear RNA activating complex, polypeptide 5 [Source:MGI Symbol;Acc:MGI:1914282]	330959	protein_coding	1228	-2.59	8.208e-06	94.43	258.42	120.3	87.5	75.4	263.7	253.2
L1cam	ENSMUSG00000031391.18	L1 cell adhesion molecule [Source:MGI Symbol;Acc:MGI:96721]	16728	protein_coding	5126	-2.59	2.3338e-06	958.29	2634.6	982.5	995.9	896.4	2829.9	2439.3
Zwilch	ENSMUSG00000032400.18	zwilch kinetochore protein [Source:MGI Symbol;Acc:MGI:1915264]	68014	protein_coding	2957	2.59	0.00240684	247.21	82.31	215.2	219.4	307	80.7	83.9
Sh3bp5	ENSMUSG00000021892.14	SH3-domain binding protein 5 (BTK-associated) [Source:MGI Symbol;Acc:MGI:1344391]	24056	protein_coding	2684	-2.59	5.0388e-06	292.83	805.6	261.9	331.6	285	726.2	885
Cpt1a	ENSMUSG00000024900.4	carnitine palmitoyltransferase 1a, liver [Source:MGI Symbol;Acc:MGI:1098296]	12894	protein_coding	4300	-2.59	0	1767.77	4681.37	1887.2	1760.1	1656	4495.2	4867.5
Nlrp1b	ENSMUSG00000070390.12	NLR family, pyrin domain containing 1B [Source:MGI Symbol;Acc:MGI:3582959]	637515	protein_coding	4319	2.59	0.00018089	3492.15	1239.77	3223.6	3045.7	4207.1	1260.2	1219.3
Gm37382	ENSMUSG00000102831.1	predicted gene, 37382 [Source:MGI Symbol;Acc:MGI:5610610]	NA	TEC	1596	2.59	0.0163039	117.05	34.04	87.8	99.8	163.5	38.3	29.8
Catip	ENSMUSG00000073650.8	ciliogenesis associated TTC17 interacting protein [Source:MGI Symbol;Acc:MGI:2685062]	241112	protein_coding	2101	2.58	0.0212902	44.74	12.55	42.5	28.3	63.4	17.5	7.6
Gm38374	ENSMUSG00000103505.1	predicted gene, 38374 [Source:MGI Symbol;Acc:MGI:5611602]	NA	TEC	2033	2.58	0.00134444	287.64	97.9	271.8	300.7	290.4	118.1	77.7
Rtl6	ENSMUSG00000055745.4	retrotransposon Gag like 6 [Source:MGI Symbol;Acc:MGI:2675858]	223732	protein_coding	4426	-2.58	0.00649539	31.01	96.52	24.1	45.6	23.4	93.2	99.9
Akr1c13	ENSMUSG00000021213.12	aldo-keto reductase family 1, member C13 [Source:MGI Symbol;Acc:MGI:1351662]	27384	protein_coding	1262	-2.58	0.00573304	22.46	72.32	12.7	17.3	37.4	64.9	79.8
Gm47447	ENSMUSG00000113094.1	predicted gene, 47447 [Source:MGI Symbol;Acc:MGI:6096402]	NA	sense_intronic	977	2.58	0.0329609	208.52	49.3	130.2	224.3	271	63.2	35.4
Gm17077	ENSMUSG00000090357.1	predicted gene 17077 [Source:MGI Symbol;Acc:MGI:4937904]	NA	antisense	279	2.58	0.0416527	27.86	5.48	41.1	18.5	24	3.3	7.6
Gm4202	ENSMUSG00000091421.3	predicted gene 4202 [Source:MGI Symbol;Acc:MGI:3782379]	NA	processed_pseudogene	733	-2.58	0.00246138	19.25	57.14	17	23.4	17.4	53.2	61
Gm31718	ENSMUSG00000110697.1	predicted gene, 31718 [Source:MGI Symbol;Acc:MGI:5590877]	NA	lincRNA	1646	2.58	0.00151677	263.45	89.93	288.8	205.8	295.7	114	65.9
Qsox2	ENSMUSG00000036327.18	quiescin Q6 sulfhydryl oxidase 2 [Source:MGI Symbol;Acc:MGI:2387194]	227638	protein_coding	4011	-2.57	0.000252299	82.01	232.7	56.6	114.6	74.8	225.4	240
Mx1	ENSMUSG00000000386.15	MX dynamin-like GTPase 1 [Source:MGI Symbol;Acc:MGI:97243]	NA	protein_coding	3385	2.57	0.000576706	1179.15	410.56	1220.4	1089.6	1227.5	375.2	446
Gnb4	ENSMUSG00000027669.14	guanine nucleotide binding protein (G protein), beta 4 [Source:MGI Symbol;Acc:MGI:104581]	14696	protein_coding	5997	2.57	3.22777e-05	582.99	210.78	649.8	637.2	461.9	228.8	192.8
Rpl18a	ENSMUSG00000045128.9	ribosomal protein L18A [Source:MGI Symbol;Acc:MGI:1924058]	76808	protein_coding	1260	-2.57	1.9e-09	2148.38	5737.1	2507.3	1851.3	2086.6	6103.2	5371
Jag2	ENSMUSG00000002799.6	jagged 2 [Source:MGI Symbol;Acc:MGI:1098270]	16450	protein_coding	5106	2.57	3.475e-07	616.01	229.36	519.6	624.9	703.5	260.4	198.4
Ptgs1	ENSMUSG00000047250.13	prostaglandin-endoperoxide synthase 1 [Source:MGI Symbol;Acc:MGI:97797]	19224	protein_coding	2867	2.57	0.0106109	313.28	95.97	489.8	295.8	154.2	74	117.9
Lgi4	ENSMUSG00000036560.14	leucine-rich repeat LGI family, member 4 [Source:MGI Symbol;Acc:MGI:2180197]	243914	protein_coding	4037	2.57	0.00323462	167.82	55.61	233.6	134.4	135.5	55.7	55.5
Gm43178	ENSMUSG00000106607.1	predicted gene 43178 [Source:MGI Symbol;Acc:MGI:5663315]	NA	TEC	1386	2.57	0.00246415	202.2	68.09	144.4	213.2	249	64.1	72.1
Laptm4a	ENSMUSG00000020585.4	lysosomal-associated protein transmembrane 4A [Source:MGI Symbol;Acc:MGI:108017]	17775	protein_coding	1773	-2.57	0	1233.82	3256.56	1320.9	1362	1018.6	3236.7	3276.4
Gm43660	ENSMUSG00000107352.1	predicted gene 43660 [Source:MGI Symbol;Acc:MGI:5663797]	NA	lincRNA	6548	2.56	0.00213936	63.71	21.84	35.4	77.7	78.1	25	18.7
AC127341.5	ENSMUSG00000116884.1	novel transcript	NA	antisense	1111	2.56	0.00801207	78.75	25.24	63.7	60.4	112.1	32.4	18
Zfp459	ENSMUSG00000055560.8	zinc finger protein 459 [Source:MGI Symbol;Acc:MGI:3040701]	328274	protein_coding	3334	2.56	0.0377411	80.13	17.75	56.6	45.6	138.2	13.3	22.2
Was	ENSMUSG00000031165.6	Wiskott-Aldrich syndrome [Source:MGI Symbol;Acc:MGI:105059]	22376	protein_coding	2114	-2.56	1.8e-09	576.86	1526.81	665.4	539.9	525.3	1597.1	1456.5
Pdzd4	ENSMUSG00000002006.12	PDZ domain containing 4 [Source:MGI Symbol;Acc:MGI:2443483]	245469	protein_coding	3970	2.56	0.00671128	171.49	55.26	192.5	166.4	155.5	80.7	29.8
Cdc7	ENSMUSG00000029283.17	cell division cycle 7 (S. cerevisiae) [Source:MGI Symbol;Acc:MGI:1309511]	12545	protein_coding	3679	2.56	0.00506827	296.53	97.08	206.7	272.4	410.5	91.5	102.6
Gm38034	ENSMUSG00000102844.1	predicted gene, 38034 [Source:MGI Symbol;Acc:MGI:5611262]	NA	TEC	2069	2.56	0.0170377	280.72	82.3	242.1	233	367.1	84.8	79.8
Hist1h4m	ENSMUSG00000069306.5	histone cluster 1, H4m [Source:MGI Symbol;Acc:MGI:2448441]	100041230	protein_coding	402	-2.56	0.00409573	50.51	153.51	26.9	66.6	58.1	169.7	137.3
Ncs1	ENSMUSG00000062661.6	neuronal calcium sensor 1 [Source:MGI Symbol;Acc:MGI:109166]	14299	protein_coding	4653	2.56	0.0111624	91.76	28.29	106.2	109.7	59.4	31.6	25
Gamt	ENSMUSG00000020150.13	guanidinoacetate methyltransferase [Source:MGI Symbol;Acc:MGI:1098221]	14431	protein_coding	988	-2.55	0.0201916	21.34	71.42	24.1	33.3	6.7	62.4	80.5
Tnfrsf21	ENSMUSG00000023915.5	tumor necrosis factor receptor superfamily, member 21 [Source:MGI Symbol;Acc:MGI:2151075]	94185	protein_coding	3627	-2.55	1.03128e-05	882.64	2400.17	1255.8	870.2	522	2349.9	2450.4
Ffar4	ENSMUSG00000054200.6	free fatty acid receptor 4 [Source:MGI Symbol;Acc:MGI:2147577]	107221	protein_coding	1393	-2.55	0.000560729	154.05	436.23	201	159	102.1	358.5	513.9
Slc39a10	ENSMUSG00000025986.6	solute carrier family 39 (zinc transporter), member 10 [Source:MGI Symbol;Acc:MGI:1914515]	227059	protein_coding	5498	-2.55	1e-10	404.46	1065.42	393.6	408	411.8	948.3	1182.5
Sh3bgrl3	ENSMUSG00000028843.8	SH3 domain binding glutamic acid-rich protein-like 3 [Source:MGI Symbol;Acc:MGI:1920973]	73723	protein_coding	743	-2.55	1.302e-07	1255.01	3349.59	1218.9	1418.7	1127.4	3388.1	3311.1
Gm37199	ENSMUSG00000104068.1	predicted gene, 37199 [Source:MGI Symbol;Acc:MGI:5610427]	NA	TEC	4065	2.55	6.57028e-05	407.32	147.41	482.8	414.1	325.1	163	131.8
Nod1	ENSMUSG00000038058.14	nucleotide-binding oligomerization domain containing 1 [Source:MGI Symbol;Acc:MGI:1341839]	107607	protein_coding	4315	-2.55	2.33e-07	639.04	1706.97	903.2	522.6	491.3	1732.7	1681.2
D730003I15Rik	ENSMUSG00000073478.6	RIKEN cDNA D730003I15 gene [Source:MGI Symbol;Acc:MGI:1925971]	NA	lincRNA	1667	2.55	0.0012078	160.8	55.96	165.6	99.8	216.9	59.9	52
Mir5618	ENSMUSG00000093615.1	microRNA 5618 [Source:MGI Symbol;Acc:MGI:5453462]	NA	miRNA	51	2.55	0.0386202	72.58	11.37	48.1	71.5	98.1	7.5	15.3
Ms4a4a	ENSMUSG00000101389.1	membrane-spanning 4-domains, subfamily A, member 4A [Source:MGI Symbol;Acc:MGI:3643932]	666907	protein_coding	836	2.55	1.70707e-05	1174.11	430.08	1036.3	896.1	1589.9	534.9	325.3
Clec4a1	ENSMUSG00000049037.8	C-type lectin domain family 4, member a1 [Source:MGI Symbol;Acc:MGI:3036291]	269799	protein_coding	1558	-2.55	2e-10	507.65	1331.94	603.1	489.3	430.5	1518.1	1145.8
Crim1	ENSMUSG00000024074.7	cysteine rich transmembrane BMP regulator 1 (chordin like) [Source:MGI Symbol;Acc:MGI:1354756]	50766	protein_coding	5995	-2.55	0.000325441	218.69	616.16	194	230.5	231.6	545.7	686.6
Gm47567	ENSMUSG00000112895.1	predicted gene, 47567 [Source:MGI Symbol;Acc:MGI:6096594]	NA	TEC	3524	2.55	0.000241704	258.79	92.35	315.7	231.7	228.9	114	70.7
Acads	ENSMUSG00000029545.13	acyl-Coenzyme A dehydrogenase, short chain [Source:MGI Symbol;Acc:MGI:87868]	11409	protein_coding	2023	-2.55	0.00117009	171.78	493.28	237.8	178.7	98.8	456.7	529.9
Pon2	ENSMUSG00000032667.17	paraoxonase 2 [Source:MGI Symbol;Acc:MGI:106687]	330260	protein_coding	2834	-2.55	0	624.3	1623.6	699.4	649.6	524	1472.3	1774.9
Pkp3	ENSMUSG00000054065.12	plakophilin 3 [Source:MGI Symbol;Acc:MGI:1891830]	56460	protein_coding	2919	2.55	0.000136662	228.59	81.96	215.2	281	189.6	72.4	91.6
Rpl32	ENSMUSG00000057841.5	ribosomal protein L32 [Source:MGI Symbol;Acc:MGI:98038]	19951	protein_coding	906	-2.55	0	1812.56	4709.6	1800.8	1931.4	1705.4	4734.8	4684.4
Tpm1	ENSMUSG00000032366.15	tropomyosin 1, alpha [Source:MGI Symbol;Acc:MGI:98809]	22003	protein_coding	2890	2.54	1e-10	839.58	320.76	771.6	839.4	907.8	316.9	324.6
Gm43499	ENSMUSG00000106739.1	predicted gene 43499 [Source:MGI Symbol;Acc:MGI:5663636]	NA	TEC	2107	2.54	0.00105382	181.72	63.24	212.4	147.9	184.9	59.9	66.6
Trip6	ENSMUSG00000023348.11	thyroid hormone receptor interactor 6 [Source:MGI Symbol;Acc:MGI:1343458]	22051	protein_coding	2168	2.54	0.000674328	198.65	69.89	229.3	175	191.6	81.5	58.3
Gm15772	ENSMUSG00000062353.6	predicted gene 15772 [Source:MGI Symbol;Acc:MGI:3805541]	NA	processed_pseudogene	438	-2.54	0.0447953	4.68	20.04	1.4	8.6	4	15.8	24.3
BC060293	ENSMUSG00000108737.1	cDNA sequence BC060293 [Source:MGI Symbol;Acc:MGI:3039599]	NA	TEC	1104	2.54	0.0139119	56.77	17.47	59.5	39.4	71.4	22.5	12.5
Phyh	ENSMUSG00000026664.7	phytanoyl-CoA hydroxylase [Source:MGI Symbol;Acc:MGI:891978]	16922	protein_coding	1438	-2.54	0.000115467	210.75	578.29	280.3	239.1	112.8	544.9	611.7
Tep1	ENSMUSG00000006281.8	telomerase associated protein 1 [Source:MGI Symbol;Acc:MGI:109573]	21745	protein_coding	8171	2.54	4.5e-08	8362.96	3149.73	7885.6	8064.7	9138.5	3286.6	3012.9
Arhgef39	ENSMUSG00000051517.14	Rho guanine nucleotide exchange factor (GEF) 39 [Source:MGI Symbol;Acc:MGI:3036286]	230098	protein_coding	2595	2.54	0.00295322	171.36	57.97	151.5	175	187.6	46.6	69.4
Cxcl16	ENSMUSG00000018920.11	chemokine (C-X-C motif) ligand 16 [Source:MGI Symbol;Acc:MGI:1932682]	66102	protein_coding	2699	2.54	0	15984.2	6080.25	15356.5	15309.8	17286.5	6480.8	5679.7
Arsb	ENSMUSG00000042082.7	arylsulfatase B [Source:MGI Symbol;Acc:MGI:88075]	11881	protein_coding	4038	-2.54	5.687e-07	896.4	2390.08	989.6	954	745.6	2191.1	2589.1
Hap1	ENSMUSG00000006930.15	huntingtin-associated protein 1 [Source:MGI Symbol;Acc:MGI:1261831]	15114	protein_coding	3316	2.54	0.00347973	286.18	96.04	295.9	305.7	257	91.5	100.6
Cebpb	ENSMUSG00000056501.3	CCAAT/enhancer binding protein (C/EBP), beta [Source:MGI Symbol;Acc:MGI:88373]	12608	protein_coding	1504	-2.54	5.56125e-05	4617.99	12665.9	5770.5	5139.8	2943.6	14740.9	10590.9
Atxn10	ENSMUSG00000016541.10	ataxin 10 [Source:MGI Symbol;Acc:MGI:1859293]	54138	protein_coding	1937	-2.54	5e-10	620.49	1625.35	586.1	653.3	622.1	1434.9	1815.8
Zfc3h1	ENSMUSG00000034163.10	zinc finger, C3H1-type containing [Source:MGI Symbol;Acc:MGI:2446143]	216345	protein_coding	6957	2.54	1.3308e-06	7378.16	2758.28	6634.1	6387.2	9113.1	3028.7	2487.8
Sestd1	ENSMUSG00000042272.17	SEC14 and spectrin domains 1 [Source:MGI Symbol;Acc:MGI:1916262]	228071	protein_coding	8990	2.54	2.87205e-05	2282.84	837.95	2491.7	2328.3	2028.5	873.4	802.5
Gm47088	ENSMUSG00000113076.1	predicted gene, 47088 [Source:MGI Symbol;Acc:MGI:6095816]	NA	TEC	1639	2.54	0.000193148	156.8	56.51	143	188.6	138.8	62.4	50.6
Fgfr1op	ENSMUSG00000069135.11	Fgfr1 oncogene partner [Source:MGI Symbol;Acc:MGI:1922546]	75296	protein_coding	3505	2.53	0.000469357	1370.36	486.12	962.7	1295.4	1852.9	545.7	426.5
Ahr	ENSMUSG00000019256.17	aryl-hydrocarbon receptor [Source:MGI Symbol;Acc:MGI:105043]	11622	protein_coding	5548	2.53	1.0834e-06	4967.9	1862.05	3814	4666.5	6423.2	1992.2	1731.9
Gm8066	ENSMUSG00000106237.1	predicted gene 8066 [Source:MGI Symbol;Acc:MGI:3646351]	NA	lincRNA	485	2.53	0.00100264	125.08	43.82	127.4	150.4	97.5	55.7	31.9
Prr5	ENSMUSG00000036106.15	proline rich 5 (renal) [Source:MGI Symbol;Acc:MGI:1924714]	109270	protein_coding	1830	-2.53	0.0515125	5.83	28.84	11.3	6.2	0	34.1	23.6
Gm48302	ENSMUSG00000113041.1	predicted gene, 48302 [Source:MGI Symbol;Acc:MGI:6097746]	NA	sense_intronic	1884	2.53	8.1881e-05	510.96	186.31	477.1	564.5	491.3	201.3	171.3
Cav2	ENSMUSG00000000058.6	caveolin 2 [Source:MGI Symbol;Acc:MGI:107571]	12390	protein_coding	2733	-2.53	0.00170866	212.77	617.01	205.3	162.7	270.3	489.1	744.9
P4ha2	ENSMUSG00000018906.14	procollagen-proline, 2-oxoglutarate 4-dioxygenase (proline 4-hydroxylase), alpha II polypeptide [Source:MGI Symbol;Acc:MGI:894286]	18452	protein_coding	3060	2.53	0.042492	32.99	6.31	35.4	22.2	41.4	9.2	3.5
Gm45222	ENSMUSG00000109498.1	predicted gene 45222 [Source:MGI Symbol;Acc:MGI:5753798]	NA	TEC	4307	2.53	0.0262531	9491.76	2596.09	7926.7	8130.1	12418.5	3163.5	2028.7
March3	ENSMUSG00000032656.14	membrane-associated ring finger (C3HC4) 3 [Source:MGI Symbol;Acc:MGI:2443667]	320253	protein_coding	4653	2.53	0.000274395	405.71	145.61	576.2	375.9	265	133.1	158.1
Gm12042	ENSMUSG00000084048.1	predicted gene 12042 [Source:MGI Symbol;Acc:MGI:3651845]	NA	processed_pseudogene	301	2.53	0.0263439	44.68	12.27	58	33.3	42.7	10	14.6
Pkn3	ENSMUSG00000026785.14	protein kinase N3 [Source:MGI Symbol;Acc:MGI:2388285]	263803	protein_coding	3460	2.53	0.000314843	229.16	82.1	250.6	220.6	216.3	74	90.2
Lyl1	ENSMUSG00000034041.4	lymphoblastomic leukemia 1 [Source:MGI Symbol;Acc:MGI:96891]	17095	protein_coding	1800	-2.53	0.000166528	214.95	590.11	264.7	261.3	118.8	695.4	484.8
Bend6	ENSMUSG00000042182.16	BEN domain containing 6 [Source:MGI Symbol;Acc:MGI:2444572]	320705	protein_coding	2487	-2.53	0.0256866	50.96	178.34	72.2	49.3	31.4	163.9	192.8
Pou6f1	ENSMUSG00000009739.17	POU domain, class 6, transcription factor 1 [Source:MGI Symbol;Acc:MGI:102935]	19009	protein_coding	4953	-2.52	0.0183275	69.29	228.61	76.4	81.3	50.1	213.8	243.4
Scrn3	ENSMUSG00000008226.14	secernin 3 [Source:MGI Symbol;Acc:MGI:1921866]	74616	protein_coding	3309	-2.52	0.0110227	33.1	104.36	39.6	21	38.7	83.2	125.5
Carmil1	ENSMUSG00000021338.17	capping protein regulator and myosin 1 linker 1 [Source:MGI Symbol;Acc:MGI:1915982]	68732	protein_coding	4988	2.52	3.1361e-05	667.84	247.39	553.6	616.3	833.7	281.2	213.6
Tcf4	ENSMUSG00000053477.17	transcription factor 4 [Source:MGI Symbol;Acc:MGI:98506]	21413	protein_coding	8577	2.52	3e-09	4579.34	1755.64	4119.8	3811.1	5807.1	1809.2	1702
Cd180	ENSMUSG00000021624.9	CD180 antigen [Source:MGI Symbol;Acc:MGI:1194924]	17079	protein_coding	2650	-2.52	2.68784e-05	827.04	2238.42	587.5	997.2	896.4	1855.8	2621
Gm49522	ENSMUSG00000116321.1	predicted gene, 49522 [Source:MGI Symbol;Acc:MGI:6155218]	NA	TEC	813	2.52	0.0194808	49.89	14.91	29.7	50.5	69.4	16.6	13.2
Ndufs5	ENSMUSG00000028648.13	NADH:ubiquinone oxidoreductase core subunit S5 [Source:MGI Symbol;Acc:MGI:1890889]	595136	protein_coding	680	-2.52	0.00985747	58.25	179.8	52.4	93.7	28.7	173	186.6
Gm43258	ENSMUSG00000105846.1	predicted gene 43258 [Source:MGI Symbol;Acc:MGI:5663395]	NA	sense_intronic	1950	2.52	0.0370027	48.72	11.72	28.3	51.8	66.1	15.8	7.6
Tpcn2	ENSMUSG00000048677.9	two pore segment channel 2 [Source:MGI Symbol;Acc:MGI:2385297]	233979	protein_coding	2993	2.52	0.000105644	1900.29	695.01	2522.8	1926.5	1251.5	822.7	567.3
Gm16120	ENSMUSG00000087248.7	predicted gene 16120 [Source:MGI Symbol;Acc:MGI:3802132]	NA	antisense	808	-2.52	0.0128623	36.17	112.32	65.1	32	11.3	124.8	99.9
Hsd17b11	ENSMUSG00000029311.16	hydroxysteroid (17-beta) dehydrogenase 11 [Source:MGI Symbol;Acc:MGI:2149821]	114664	protein_coding	2234	-2.52	0	830.93	2145.71	795.6	782.7	914.5	2042.2	2249.3
Klhdc4	ENSMUSG00000040263.16	kelch domain containing 4 [Source:MGI Symbol;Acc:MGI:2384569]	234825	protein_coding	2834	-2.51	0	952.8	2465.75	814	925.7	1118.7	2463.1	2468.4
Gm47815	ENSMUSG00000111171.1	predicted gene, 47815 [Source:MGI Symbol;Acc:MGI:6097001]	NA	antisense	1501	-2.51	0.0488017	41.54	186.38	29.7	30.8	64.1	177.2	195.6
Gm44053	ENSMUSG00000108137.1	predicted gene, 44053 [Source:MGI Symbol;Acc:MGI:5690445]	NA	lincRNA	929	2.51	0.0192632	228.52	67.8	191.1	194.7	299.7	98.2	37.5
Olfr433	ENSMUSG00000045381.6	olfactory receptor 433 [Source:MGI Symbol;Acc:MGI:3030267]	258712	protein_coding	2968	-2.5	0.0595217	5.9	41.46	0	3.7	14	39.9	43
Gm16238	ENSMUSG00000089988.2	predicted gene 16238 [Source:MGI Symbol;Acc:MGI:3802104]	NA	processed_pseudogene	586	2.5	0.00573151	82.88	27.94	65.1	72.7	110.8	27.5	28.4
Stk38l	ENSMUSG00000001630.13	serine/threonine kinase 38 like [Source:MGI Symbol;Acc:MGI:1922250]	232533	protein_coding	4550	2.5	6.2855e-06	3622.74	1369.91	2760.7	3154.2	4953.4	1395	1344.8
Snora30	ENSMUSG00000065259.1	small nucleolar RNA, H/ACA box 30 [Source:MGI Symbol;Acc:MGI:3819499]	NA	snoRNA	130	2.5	0.0336869	69.88	18.03	43.9	77.7	88.1	25	11.1
Natd1	ENSMUSG00000018931.3	N-acetyltransferase domain containing 1 [Source:MGI Symbol;Acc:MGI:1344388]	24083	protein_coding	4179	-2.5	3.9377e-06	77.21	203.86	66.5	93.7	71.4	195.5	212.2
Gm36638	ENSMUSG00000102635.1	predicted gene, 36638 [Source:MGI Symbol;Acc:MGI:5595797]	NA	TEC	400	2.5	0.0200271	358.5	107.61	267.6	237.9	570	134.8	80.5
Spcs1	ENSMUSG00000021917.16	signal peptidase complex subunit 1 homolog (S. cerevisiae) [Source:MGI Symbol;Acc:MGI:1916269]	69019	protein_coding	1241	-2.5	2.24e-08	186.21	480.25	219.4	183.7	155.5	441.7	518.8
Gatm	ENSMUSG00000027199.14	glycine amidinotransferase (L-arginine:glycine amidinotransferase) [Source:MGI Symbol;Acc:MGI:1914342]	67092	protein_coding	2389	2.5	0.000560729	1606.78	579.42	1844.7	1687.4	1288.2	479.1	679.7
Il27	ENSMUSG00000044701.5	interleukin 27 [Source:MGI Symbol;Acc:MGI:2384409]	246779	protein_coding	1021	-2.5	0.0482356	8.66	36.75	19.8	6.2	0	37.4	36.1
Gm38379	ENSMUSG00000102665.1	predicted gene, 38379 [Source:MGI Symbol;Acc:MGI:5611607]	NA	TEC	1525	-2.5	0.0121673	9.35	28.29	8.5	13.6	6	31.6	25
Chn2	ENSMUSG00000004633.17	chimerin 2 [Source:MGI Symbol;Acc:MGI:1917243]	69993	protein_coding	2983	2.5	0.000635229	941.59	340.03	676.7	754.3	1393.7	377.7	302.4
Galnt12	ENSMUSG00000039774.12	polypeptide N-acetylgalactosaminyltransferase 12 [Source:MGI Symbol;Acc:MGI:2444664]	230145	protein_coding	2288	2.5	0.000217969	414.7	152.34	327	426.5	490.6	151.4	153.3
Glul	ENSMUSG00000026473.15	glutamate-ammonia ligase (glutamine synthetase) [Source:MGI Symbol;Acc:MGI:95739]	14645	protein_coding	2792	-2.49	0	2292.42	5887.38	2518.6	2322.2	2036.5	5687.3	6087.5
C030032O16Rik	ENSMUSG00000106063.1	RIKEN cDNA C030032O16 gene [Source:MGI Symbol;Acc:MGI:1924718]	NA	sense_intronic	716	2.49	0.0416734	29.76	6.73	8.5	32	48.7	5.8	7.6
Gm6266	ENSMUSG00000107788.1	predicted gene 6266 [Source:MGI Symbol;Acc:MGI:3646310]	NA	processed_pseudogene	806	2.49	0.032652	76.75	20.31	66.5	70.3	93.4	27.5	13.2
Tcea3	ENSMUSG00000001604.14	transcription elongation factor A (SII), 3 [Source:MGI Symbol;Acc:MGI:1196908]	21401	protein_coding	1251	2.49	0.0103061	144.02	46.8	69.4	125.7	237	41.6	52
Pgrmc1	ENSMUSG00000006373.10	progesterone receptor membrane component 1 [Source:MGI Symbol;Acc:MGI:1858305]	53328	protein_coding	1857	-2.49	3.11e-08	248.57	644.92	263.3	219.4	263	616.4	673.5
Eomes	ENSMUSG00000032446.14	eomesodermin [Source:MGI Symbol;Acc:MGI:1201683]	13813	protein_coding	3560	-2.49	0.0455975	50.07	208.08	109	34.5	6.7	212.9	203.2
Agap1	ENSMUSG00000055013.15	ArfGAP with GTPase domain, ankyrin repeat and PH domain 1 [Source:MGI Symbol;Acc:MGI:2653690]	347722	protein_coding	11921	-2.49	2.4254e-06	944.45	2483.43	1141.1	769.1	923.1	2458.9	2508
Rps13-ps2	ENSMUSG00000069972.6	ribosomal protein S13, pseudogene 2 [Source:MGI Symbol;Acc:MGI:3704295]	NA	processed_pseudogene	453	-2.49	0.0281951	7.78	26.69	5.7	12.3	5.3	29.1	24.3
Gm11737	ENSMUSG00000080810.1	predicted gene 11737 [Source:MGI Symbol;Acc:MGI:3650525]	NA	processed_pseudogene	468	2.49	0.0097816	463.81	150.58	314.3	468.4	608.7	238.7	62.4
Ncapg	ENSMUSG00000015880.13	non-SMC condensin I complex, subunit G [Source:MGI Symbol;Acc:MGI:1930197]	54392	protein_coding	3975	2.49	0.00121824	510.21	182.09	413.4	475.8	641.5	138.1	226.1
Gm37115	ENSMUSG00000103572.1	predicted gene, 37115 [Source:MGI Symbol;Acc:MGI:5610343]	NA	TEC	2849	2.49	0.000431229	159.75	57.9	158.6	165.2	155.5	49.9	65.9
Dstn	ENSMUSG00000015932.8	destrin [Source:MGI Symbol;Acc:MGI:1929270]	56431	protein_coding	1911	-2.49	1e-10	810.18	2071.36	866.4	817.2	746.9	1756.8	2385.9
Lck	ENSMUSG00000000409.14	lymphocyte protein tyrosine kinase [Source:MGI Symbol;Acc:MGI:96756]	16818	protein_coding	2185	-2.49	0.0086858	48.4	146.3	51	46.8	47.4	153.9	138.7
Satb1	ENSMUSG00000023927.15	special AT-rich sequence binding protein 1 [Source:MGI Symbol;Acc:MGI:105084]	20230	protein_coding	6243	2.49	3.43751e-05	1478.47	555.43	1247.3	1258.5	1929.7	691.3	419.6
Zdhhc2	ENSMUSG00000039470.15	zinc finger, DHHC domain containing 2 [Source:MGI Symbol;Acc:MGI:1923452]	70546	protein_coding	3381	-2.49	0.0328373	27.62	100.06	36.8	16	30	77.4	122.8
Gm17491	ENSMUSG00000097042.2	predicted gene, 17491 [Source:MGI Symbol;Acc:MGI:4937125]	NA	sense_intronic	2311	2.48	0.00157636	229.88	81.89	236.4	168.9	284.3	88.2	75.6
Mocs1	ENSMUSG00000064120.14	molybdenum cofactor synthesis 1 [Source:MGI Symbol;Acc:MGI:1928904]	56738	protein_coding	2646	-2.48	6.55e-08	239.59	617.22	288.8	231.7	198.2	729.5	504.9
Dnaaf3	ENSMUSG00000055809.7	dynein, axonemal assembly factor 3 [Source:MGI Symbol;Acc:MGI:3588207]	436022	protein_coding	2224	2.48	0.000251666	283.08	104.21	322.8	251.4	275	114.8	93.6
Vdr	ENSMUSG00000022479.15	vitamin D (1,25-dihydroxyvitamin D3) receptor [Source:MGI Symbol;Acc:MGI:103076]	22337	protein_coding	4370	2.48	0.00526599	2044.33	696.83	1848.9	1862.4	2421.6	761.1	632.5
Gm37702	ENSMUSG00000104170.1	predicted gene, 37702 [Source:MGI Symbol;Acc:MGI:5610930]	NA	TEC	1872	2.48	0.0107757	129.32	42.16	92	141.7	154.2	52.4	31.9
Abcc5	ENSMUSG00000022822.16	ATP-binding cassette, sub-family C (CFTR/MRP), member 5 [Source:MGI Symbol;Acc:MGI:1351644]	27416	protein_coding	5811	-2.48	1e-10	1494.82	3809.57	1744.2	1475.4	1264.9	4165.8	3453.3
Gm10384	ENSMUSG00000072618.2	predicted gene 10384 [Source:MGI Symbol;Acc:MGI:3641812]	NA	lincRNA	2046	-2.48	0.0457329	6.9	27.32	15.6	2.5	2.7	24.1	30.5
Aph1c	ENSMUSG00000053040.13	aph1 homolog C, gamma secretase subunit [Source:MGI Symbol;Acc:MGI:1915568]	68318	protein_coding	5205	2.47	4.72983e-05	1419.62	534.71	1166.6	1311.5	1780.8	642.2	427.2
Bcar3	ENSMUSG00000028121.8	breast cancer anti-estrogen resistance 3 [Source:MGI Symbol;Acc:MGI:1352501]	29815	protein_coding	3311	-2.47	0.000100315	873.09	2334.55	886.2	977.4	755.6	2349.1	2320
Gimap6	ENSMUSG00000047867.11	GTPase, IMAP family member 6 [Source:MGI Symbol;Acc:MGI:1918876]	231931	protein_coding	3179	-2.47	0.00235496	107.4	301.34	169.9	78.9	73.4	312.8	289.9
Sephs2	ENSMUSG00000049091.6	selenophosphate synthetase 2 [Source:MGI Symbol;Acc:MGI:108388]	20768	protein_coding	2177	-2.47	2.8622e-05	266.54	701.73	288.8	319.2	191.6	619.7	783.7
Gm40309	ENSMUSG00000107362.1	predicted gene, 40309 [Source:MGI Symbol;Acc:MGI:5623194]	NA	TEC	1752	2.47	0.000599586	667	243.93	564.9	670.5	765.6	264.5	223.3
Gm43256	ENSMUSG00000105818.1	predicted gene 43256 [Source:MGI Symbol;Acc:MGI:5663393]	NA	sense_intronic	3091	2.47	0.00681213	93.11	31.62	70.8	101.1	107.5	38.3	25
Dram2	ENSMUSG00000027900.15	DNA-damage regulated autophagy modulator 2 [Source:MGI Symbol;Acc:MGI:1914421]	67171	protein_coding	3271	-2.47	1.695e-07	395.59	1011.97	532.3	325.4	329.1	1110.5	913.4
Pcbd2	ENSMUSG00000021496.12	pterin 4 alpha carbinolamine dehydratase/dimerization cofactor of hepatocyte nuclear factor 1 alpha (TCF1) 2 [Source:MGI Symbol;Acc:MGI:1919812]	72562	protein_coding	546	-2.46	0.000105885	56.09	149.84	52.4	59.2	56.7	146.4	153.3
Gm42611	ENSMUSG00000105643.1	predicted gene 42611 [Source:MGI Symbol;Acc:MGI:5662748]	NA	TEC	3407	2.46	0.0052183	202.82	69.55	229.3	152.8	226.3	73.2	65.9
Cd200r4	ENSMUSG00000062082.16	CD200 receptor 4 [Source:MGI Symbol;Acc:MGI:3036289]	239849	protein_coding	2005	-2.46	0.0161439	176.99	554.53	161.4	155.3	214.3	459.2	649.9
Slc35c1	ENSMUSG00000049922.8	solute carrier family 35, member C1 [Source:MGI Symbol;Acc:MGI:2443301]	228368	protein_coding	3139	-2.46	2.9211e-06	202.81	522.33	276.1	193.5	138.8	514.1	530.6
Btnl1	ENSMUSG00000062638.10	butyrophilin-like 1 [Source:MGI Symbol;Acc:MGI:1932027]	100038862	protein_coding	1861	2.46	0.0428471	96.4	21.22	55.2	67.8	166.2	21.6	20.8
Gm36931	ENSMUSG00000103779.1	predicted gene, 36931 [Source:MGI Symbol;Acc:MGI:5610159]	NA	TEC	4801	2.46	0.0169728	227.1	71.34	126	193.5	361.8	107.3	35.4
Plk3	ENSMUSG00000028680.14	polo like kinase 3 [Source:MGI Symbol;Acc:MGI:109604]	12795	protein_coding	2512	-2.46	8e-10	1660.3	4216.8	1690.4	1754	1536.5	4538.5	3895.1
Prr13	ENSMUSG00000023048.13	proline rich 13 [Source:MGI Symbol;Acc:MGI:1913401]	66151	protein_coding	1353	-2.46	3.8793e-06	731.45	1910.94	785.7	792.5	616.1	2029.7	1792.2
Gm11613	ENSMUSG00000085586.1	predicted gene 11613 [Source:MGI Symbol;Acc:MGI:3651819]	NA	processed_transcript	1971	2.46	0.0228361	85.77	25.79	59.5	69	128.8	26.6	25
Gm44187	ENSMUSG00000108268.1	predicted gene, 44187 [Source:MGI Symbol;Acc:MGI:5690579]	NA	TEC	1929	2.46	0.000944382	785.42	286.01	700.8	681.6	973.9	324.4	247.6
Gm14276	ENSMUSG00000082163.2	predicted gene 14276 [Source:MGI Symbol;Acc:MGI:3701955]	NA	processed_pseudogene	720	2.46	0.0455693	35.95	6.66	12.7	44.4	50.7	5	8.3
Snrk	ENSMUSG00000038145.17	SNF related kinase [Source:MGI Symbol;Acc:MGI:108104]	20623	protein_coding	4811	-2.46	3.04e-08	565.35	1440.38	664	528.8	503.3	1387.5	1493.3
1700016P03Rik	ENSMUSG00000085609.1	RIKEN cDNA 1700016P03 gene [Source:MGI Symbol;Acc:MGI:1922792]	NA	processed_transcript	863	2.46	0.011839	266.33	87.15	247.8	202.1	349.1	126.4	47.9
Fam111a	ENSMUSG00000024691.13	family with sequence similarity 111, member A [Source:MGI Symbol;Acc:MGI:1915508]	107373	protein_coding	3912	-2.45	1.179e-07	591.94	1514.74	590.4	698.9	486.6	1355.9	1673.6
Kcne3	ENSMUSG00000035165.14	potassium voltage-gated channel, Isk-related subfamily, gene 3 [Source:MGI Symbol;Acc:MGI:1891124]	57442	protein_coding	1323	-2.45	0.0528739	16.09	71.7	7.1	2.5	38.7	44.9	98.5
4732471J01Rik	ENSMUSG00000053714.8	RIKEN cDNA 4732471J01 gene [Source:MGI Symbol;Acc:MGI:3603586]	NA	antisense	2430	2.45	0.0236461	57.57	17.26	58	57.9	56.7	28.3	6.2
Bace1	ENSMUSG00000032086.12	beta-site APP cleaving enzyme 1 [Source:MGI Symbol;Acc:MGI:1346542]	23821	protein_coding	6058	2.45	0.0110391	46.51	15.46	39.6	43.1	56.7	15	16
Ndrg3	ENSMUSG00000027634.14	N-myc downstream regulated gene 3 [Source:MGI Symbol;Acc:MGI:1352499]	29812	protein_coding	4023	-2.45	1.09e-08	216.73	550.76	175.6	256.4	218.3	530.7	570.8
Pnpla8	ENSMUSG00000036257.15	patatin-like phospholipase domain containing 8 [Source:MGI Symbol;Acc:MGI:1914702]	67452	protein_coding	13507	-2.45	1.9e-09	1297.46	3287.9	1149.6	1115.5	1627.3	3263.3	3312.5
Ndufb1-ps	ENSMUSG00000113902.1	NADH:ubiquinone oxidoreductase subunit B1 [Source:MGI Symbol;Acc:MGI:3780865]	NA	bidirectional_promoter_lncRNA	861	-2.45	0.000613913	103.25	280.61	72.2	129.4	108.1	288.6	272.6
Cd52	ENSMUSG00000000682.7	CD52 antigen [Source:MGI Symbol;Acc:MGI:1346088]	23833	protein_coding	514	-2.45	1e-10	958.72	2412.1	1000.9	936.8	938.5	2585.3	2238.9
Vmn2r90	ENSMUSG00000092120.2	vomeronasal 2, receptor 90 [Source:MGI Symbol;Acc:MGI:3645076]	626942	protein_coding	3775	2.44	0.0380453	62.4	16.64	68	43.1	76.1	16.6	16.6
Cdkl2	ENSMUSG00000029403.14	cyclin-dependent kinase-like 2 (CDC2-related kinase) [Source:MGI Symbol;Acc:MGI:1858227]	53886	protein_coding	4066	-2.44	0.0212714	43.34	138.54	69.4	33.3	27.4	135.6	141.5
Ak2	ENSMUSG00000028792.14	adenylate kinase 2 [Source:MGI Symbol;Acc:MGI:87978]	11637	protein_coding	1781	2.44	2e-10	2648.82	1050.63	2892.3	2515.7	2538.4	999.9	1101.4
Gm37886	ENSMUSG00000102235.1	predicted gene, 37886 [Source:MGI Symbol;Acc:MGI:5611114]	NA	TEC	1513	2.44	0.0271108	66.21	19.28	94.9	60.4	43.4	19.1	19.4
Castor1	ENSMUSG00000020424.3	cytosolic arginine sensor for mTORC1 subunit 1 [Source:MGI Symbol;Acc:MGI:1919212]	71962	protein_coding	1574	2.44	0.00160154	234.18	85.35	144.4	263.8	294.4	104.8	65.9
Gm10288	ENSMUSG00000070343.3	predicted gene 10288 [Source:MGI Symbol;Acc:MGI:3704227]	NA	processed_pseudogene	537	-2.44	0.0328373	7.14	24.2	9.9	6.2	5.3	20	28.4
Sned1	ENSMUSG00000047793.13	sushi, nidogen and EGF-like domains 1 [Source:MGI Symbol;Acc:MGI:3045960]	208777	protein_coding	9147	2.44	2.2173e-06	304.36	118.91	273.2	332.8	307	133.1	104.7
Adpgk	ENSMUSG00000025236.11	ADP-dependent glucokinase [Source:MGI Symbol;Acc:MGI:1919391]	72141	protein_coding	5148	2.43	3.1e-09	1487.49	592.55	1347.8	1500	1614.6	670.5	514.6
Tnip2	ENSMUSG00000059866.13	TNFAIP3 interacting protein 2 [Source:MGI Symbol;Acc:MGI:2386643]	231130	protein_coding	2022	2.43	3.326e-07	2233.8	880.78	2109.4	1996.8	2595.2	996.5	765
Gm38042	ENSMUSG00000104292.1	predicted gene, 38042 [Source:MGI Symbol;Acc:MGI:5611270]	NA	TEC	5208	2.43	0.000122028	223.21	84.94	212.4	240.4	216.9	79	90.9
Pbx1	ENSMUSG00000052534.15	pre B cell leukemia homeobox 1 [Source:MGI Symbol;Acc:MGI:97495]	18514	protein_coding	6876	-2.43	3.6067e-06	525.51	1344.35	512.5	642.2	421.8	1271	1417.7
Gm10933	ENSMUSG00000113792.1	predicted gene 10933 [Source:MGI Symbol;Acc:MGI:3779143]	NA	TEC	1861	2.43	0.00262859	150.2	53.81	191.1	130.7	128.8	46.6	61
Gm48655	ENSMUSG00000112393.1	predicted gene, 48655 [Source:MGI Symbol;Acc:MGI:6098267]	NA	TEC	1344	2.43	0.0298211	43.26	12.48	60.9	22.2	46.7	16.6	8.3
Nr4a1	ENSMUSG00000023034.7	nuclear receptor subfamily 4, group A, member 1 [Source:MGI Symbol;Acc:MGI:1352454]	15370	protein_coding	2553	-2.42	1.987e-07	12785.7	32364.2	11035.6	13724.7	13596.6	37480	27248.4
3110009E18Rik	ENSMUSG00000026388.15	RIKEN cDNA 3110009E18 gene [Source:MGI Symbol;Acc:MGI:1920353]	73103	protein_coding	1007	-2.42	0.0653241	3.05	19.35	0	2.5	6.7	20	18.7
Tigar	ENSMUSG00000038028.9	Trp53 induced glycolysis repulatory phosphatase [Source:MGI Symbol;Acc:MGI:2442752]	319801	protein_coding	3651	-2.42	0.000459465	128.89	340.32	135.9	171.3	79.4	297.8	382.9
Lrig3	ENSMUSG00000020105.9	leucine-rich repeats and immunoglobulin-like domains 3 [Source:MGI Symbol;Acc:MGI:2443955]	320398	protein_coding	4016	-2.42	0.0557465	26.28	121.69	32.6	45.6	0.7	112.3	131.1
Tacc3	ENSMUSG00000037313.16	transforming, acidic coiled-coil containing protein 3 [Source:MGI Symbol;Acc:MGI:1341163]	21335	protein_coding	2899	2.42	3.13823e-05	734.49	283.88	622.9	796.2	784.3	244.6	323.2
Gm37553	ENSMUSG00000104383.1	predicted gene, 37553 [Source:MGI Symbol;Acc:MGI:5610781]	NA	TEC	1602	2.42	0.00287439	194.41	70.1	175.6	178.7	228.9	79.9	60.3
Lmna	ENSMUSG00000028063.15	lamin A [Source:MGI Symbol;Acc:MGI:96794]	16905	protein_coding	3948	-2.42	5.2375e-06	2728.38	6993.34	2777.7	2890.4	2517.1	6994.1	6992.6
Kif4	ENSMUSG00000034311.3	kinesin family member 4 [Source:MGI Symbol;Acc:MGI:108389]	16571	protein_coding	4983	2.42	0.00369659	679.08	242.42	423.3	643.4	970.5	200.5	284.4
Gm44434	ENSMUSG00000107813.1	predicted gene, 44434 [Source:MGI Symbol;Acc:MGI:5690826]	NA	TEC	3745	2.42	0.00975825	113.43	38.41	100.5	143	96.8	40.8	36.1
Krt80	ENSMUSG00000037185.9	keratin 80 [Source:MGI Symbol;Acc:MGI:1921377]	74127	protein_coding	3919	-2.42	4.76e-08	1066.61	2685.48	1015.1	971.3	1213.5	3187.6	2183.4
Rbpms	ENSMUSG00000031586.17	RNA binding protein gene with multiple splicing [Source:MGI Symbol;Acc:MGI:1334446]	19663	protein_coding	2547	-2.42	1.0181e-06	374.57	950.5	467.2	332.8	323.7	1159.6	741.4
Zfp128	ENSMUSG00000060397.6	zinc finger protein 128 [Source:MGI Symbol;Acc:MGI:2389445]	243833	protein_coding	3834	-2.42	0.021827	21.85	68.02	28.3	25.9	11.3	63.2	72.8
Cyb5r3	ENSMUSG00000018042.18	cytochrome b5 reductase 3 [Source:MGI Symbol;Acc:MGI:94893]	109754	protein_coding	2547	-2.41	4.3e-09	954.94	2381.67	866.4	1109.3	889.1	2273.4	2489.9
Rpl21	ENSMUSG00000041453.12	ribosomal protein L21 [Source:MGI Symbol;Acc:MGI:1278340]	19933	protein_coding	1856	-2.41	2e-10	1696.76	4219.5	1650.7	1687.4	1752.1	4320.6	4118.4
Scrt1	ENSMUSG00000048385.9	scratch family zinc finger 1 [Source:MGI Symbol;Acc:MGI:2176606]	170729	protein_coding	4380	2.41	0.0492204	20.9	4.44	17	28.3	17.4	3.3	5.5
Slc25a5	ENSMUSG00000016319.3	solute carrier family 25 (mitochondrial carrier, adenine nucleotide translocator), member 5 [Source:MGI Symbol;Acc:MGI:1353496]	11740	protein_coding	1240	-2.41	6e-10	1663.1	4132.03	2017.4	1676.3	1295.6	3848.1	4416
Jmjd8	ENSMUSG00000025736.14	jumonji domain containing 8 [Source:MGI Symbol;Acc:MGI:1919356]	72106	protein_coding	2265	-2.41	0.00137893	69.84	186.73	107.6	50.5	51.4	193.8	179.6
P2ry2	ENSMUSG00000032860.5	purinergic receptor P2Y, G-protein coupled 2 [Source:MGI Symbol;Acc:MGI:105107]	18442	protein_coding	3011	-2.41	0.00137953	157.87	425.74	174.1	171.3	128.2	432.6	418.9
Gm3052	ENSMUSG00000101462.2	predicted gene 3052 [Source:MGI Symbol;Acc:MGI:3781230]	NA	transcribed_processed_pseudogene	2224	2.41	0.0474349	29.17	5.69	8.5	37	42.1	5.8	5.5
Diaph3	ENSMUSG00000022021.14	diaphanous related formin 3 [Source:MGI Symbol;Acc:MGI:1927222]	56419	protein_coding	4582	2.41	0.000328381	896.7	341.3	601.7	909.6	1178.8	292.8	389.8
Gapdh	ENSMUSG00000057666.18	glyceraldehyde-3-phosphate dehydrogenase [Source:MGI Symbol;Acc:MGI:95640]	14433	protein_coding	3289	-2.41	0	3247.73	7966.42	3423.2	3267.6	3052.4	7786.8	8146
Cped1	ENSMUSG00000062980.15	cadherin-like and PC-esterase domain containing 1 [Source:MGI Symbol;Acc:MGI:2444814]	214642	protein_coding	5690	-2.41	0.00821461	98.11	285.96	82.1	56.7	155.5	248.7	323.2
Sdccag8	ENSMUSG00000026504.17	serologically defined colon cancer antigen 8 [Source:MGI Symbol;Acc:MGI:1924066]	76816	protein_coding	2971	2.4	1.29944e-05	2095.36	822.27	1714.5	1847.6	2724	860.1	784.4
Gm44552	ENSMUSG00000108319.1	predicted gene 44552 [Source:MGI Symbol;Acc:MGI:5753128]	NA	TEC	1247	2.4	0.00557243	199.84	70.93	178.4	193.5	227.6	85.7	56.2
Ms4a7	ENSMUSG00000024672.11	membrane-spanning 4-domains, subfamily A, member 7 [Source:MGI Symbol;Acc:MGI:1918846]	109225	protein_coding	3607	2.4	0.00183542	477.69	175.36	693.7	436.3	303	173.9	176.9
Abcb1a	ENSMUSG00000040584.8	ATP-binding cassette, sub-family B (MDR/TAP), member 1A [Source:MGI Symbol;Acc:MGI:97570]	18671	protein_coding	4997	-2.4	0.000159318	101.81	265.77	89.2	104.8	111.5	293.6	237.9
Gm37333	ENSMUSG00000104524.1	predicted gene, 37333 [Source:MGI Symbol;Acc:MGI:5610561]	NA	TEC	2251	2.4	0.0183726	267.67	85.83	270.4	273.6	259	114.8	56.9
Gm42559	ENSMUSG00000107227.1	predicted gene 42559 [Source:MGI Symbol;Acc:MGI:5662696]	NA	TEC	3532	2.4	0.00989086	236.5	81.19	181.2	229.3	299	96.5	65.9
Gm15663	ENSMUSG00000085282.8	predicted gene 15663 [Source:MGI Symbol;Acc:MGI:3783105]	NA	processed_transcript	3200	2.4	0.042661	100.02	24.61	68	82.6	149.5	29.1	20.1
Gm37297	ENSMUSG00000104114.1	predicted gene, 37297 [Source:MGI Symbol;Acc:MGI:5610525]	NA	TEC	2384	2.4	0.038665	72.85	19.55	49.6	62.9	106.1	18.3	20.8
Gm47324	ENSMUSG00000111425.1	predicted gene, 47324 [Source:MGI Symbol;Acc:MGI:6096209]	NA	processed_pseudogene	1061	2.4	0.0452805	92.14	19.07	109	74	93.4	16.6	21.5
Klf10	ENSMUSG00000037465.10	Kruppel-like factor 10 [Source:MGI Symbol;Acc:MGI:1101353]	21847	protein_coding	3044	-2.4	5.48e-08	966.04	2413.27	822.5	903.5	1172.1	2369.9	2456.6
Tchp	ENSMUSG00000002486.15	trichoplein, keratin filament binding [Source:MGI Symbol;Acc:MGI:1925082]	77832	protein_coding	3138	2.4	0.00102279	233.47	87.64	237.8	200.9	261.7	103.1	72.1
Plekha6	ENSMUSG00000041757.16	pleckstrin homology domain containing, family A member 6 [Source:MGI Symbol;Acc:MGI:2388662]	240753	protein_coding	7388	-2.4	0.000175052	92.52	241.79	82.1	90	105.5	230.4	253.2
Fbxl14	ENSMUSG00000030019.6	F-box and leucine-rich repeat protein 14 [Source:MGI Symbol;Acc:MGI:2141676]	101358	protein_coding	2963	-2.4	4.1807e-06	503.32	1269.46	581.9	551	377.1	1217	1322
Tg	ENSMUSG00000053469.14	thyroglobulin [Source:MGI Symbol;Acc:MGI:98733]	21819	protein_coding	8454	2.4	0.0104828	64.94	22.46	46.7	65.3	82.8	28.3	16.6
Rpl19-ps11	ENSMUSG00000081094.4	ribosomal protein L19, pseudogene 11 [Source:MGI Symbol;Acc:MGI:3642193]	NA	processed_pseudogene	591	-2.4	0.0220983	9.17	28.84	11.3	6.2	10	29.9	27.7
Pfkp	ENSMUSG00000021196.14	phosphofructokinase, platelet [Source:MGI Symbol;Acc:MGI:1891833]	56421	protein_coding	8681	2.4	2.773e-07	18697.7	7504.18	14906.3	17566.7	23620.2	8183.6	6824.8
Itpripl2	ENSMUSG00000095115.2	inositol 1,4,5-triphosphate receptor interacting protein-like 2 [Source:MGI Symbol;Acc:MGI:2442416]	319622	protein_coding	6865	-2.39	4.88e-08	3132.75	7790.13	3373.7	3416.7	2607.9	7476.5	8103.7
Nedd4l	ENSMUSG00000024589.16	neural precursor cell expressed, developmentally down-regulated gene 4-like [Source:MGI Symbol;Acc:MGI:1933754]	83814	protein_coding	8163	2.39	2.4161e-06	1522.12	606.95	1356.3	1307.8	1902.3	739.5	474.4
Gm43721	ENSMUSG00000104947.1	predicted gene 43721 [Source:MGI Symbol;Acc:MGI:5663858]	NA	TEC	2313	2.39	0.00698894	233.8	82.1	210.9	226.8	263.7	82.4	81.8
Rps4l	ENSMUSG00000063171.4	ribosomal protein S4-like [Source:MGI Symbol;Acc:MGI:1913434]	NA	transcribed_processed_pseudogene	943	-2.39	0.00659522	73.99	208.85	66.5	97.4	58.1	209.6	208.1
Cldn18	ENSMUSG00000032473.13	claudin 18 [Source:MGI Symbol;Acc:MGI:1929209]	56492	protein_coding	4172	2.39	0.0277538	164.58	49.37	104.8	130.7	258.3	47.4	51.3
Eif4ebp1	ENSMUSG00000031490.6	eukaryotic translation initiation factor 4E binding protein 1 [Source:MGI Symbol;Acc:MGI:103267]	13685	protein_coding	1997	-2.39	6.65376e-05	162.49	414.64	223.7	127	136.8	445	384.2
Nsdhl	ENSMUSG00000031349.4	NAD(P) dependent steroid dehydrogenase-like [Source:MGI Symbol;Acc:MGI:1099438]	18194	protein_coding	2168	-2.39	0.000113342	88.58	227.72	89.2	92.4	84.1	165.5	289.9
Ip6k3	ENSMUSG00000024210.2	inositol hexaphosphate kinase 3 [Source:MGI Symbol;Acc:MGI:3045325]	271424	protein_coding	2307	-2.39	0.0295878	19.72	62.54	26.9	29.6	2.7	59.9	65.2
Ap3m1	ENSMUSG00000021824.13	adaptor-related protein complex 3, mu 1 subunit [Source:MGI Symbol;Acc:MGI:1929212]	55946	protein_coding	6732	-2.39	0	422.03	1027.75	433.2	443.7	389.1	958.3	1097.2
Sh2d3c	ENSMUSG00000059013.12	SH2 domain containing 3C [Source:MGI Symbol;Acc:MGI:1351631]	27387	protein_coding	3107	-2.39	0.000260392	404.71	1052.51	465.8	400.6	347.8	976.6	1128.4
Gstt2	ENSMUSG00000033318.7	glutathione S-transferase, theta 2 [Source:MGI Symbol;Acc:MGI:106188]	14872	protein_coding	2254	2.39	0.00856371	85.71	29.61	87.8	98.6	70.8	22.5	36.8
Gm23143	ENSMUSG00000094405.1	predicted gene, 23143 [Source:MGI Symbol;Acc:MGI:5452920]	NA	snRNA	116	2.39	0.0374419	90.94	24.61	133.1	77.7	62.1	33.3	16
Tnip3	ENSMUSG00000044162.12	TNFAIP3 interacting protein 3 [Source:MGI Symbol;Acc:MGI:3041165]	414084	protein_coding	4627	2.39	0.000750117	14963.2	5674.33	8434.9	12629	23825.8	6391	4957.7
Slc25a2	ENSMUSG00000050304.3	solute carrier family 25 (mitochondrial carrier, ornithine transporter) member 2 [Source:MGI Symbol;Acc:MGI:2137907]	83885	protein_coding	1369	2.39	0.0121649	86.46	29.54	75	78.9	105.5	34.1	25
Gm10076	ENSMUSG00000060143.7	predicted gene 10076 [Source:MGI Symbol;Acc:MGI:3704451]	NA	lincRNA	384	-2.39	0.0027859	71.35	195.6	73.6	53	87.4	196.3	194.9
Rpl23	ENSMUSG00000071415.6	ribosomal protein L23 [Source:MGI Symbol;Acc:MGI:1929455]	65019	protein_coding	1059	-2.38	0	2839.37	6911.92	3203.8	2637.7	2676.6	6481.7	7342.2
Xaf1	ENSMUSG00000040483.15	XIAP associated factor 1 [Source:MGI Symbol;Acc:MGI:3772572]	327959	protein_coding	2597	2.38	0.000756302	274.63	104.14	318.5	240.4	265	122.3	86
Gm11361	ENSMUSG00000113061.1	predicted pseudogene 11361 [Source:MGI Symbol;Acc:MGI:3649931]	NA	protein_coding	607	-2.38	0.0581048	3.86	17.2	1.4	6.2	4	19.1	15.3
Nup35	ENSMUSG00000026999.14	nucleoporin 35 [Source:MGI Symbol;Acc:MGI:1916732]	69482	protein_coding	2688	-2.38	0.00508003	33.96	94.65	36.8	28.3	36.7	91.5	97.8
Ltb4r1	ENSMUSG00000046908.5	leukotriene B4 receptor 1 [Source:MGI Symbol;Acc:MGI:1309472]	16995	protein_coding	1394	-2.38	1.3e-09	176.93	435.38	182.6	163.9	184.2	435.9	434.9
Rps16-ps2	ENSMUSG00000060419.8	ribosomal protein S16, pseudogene 2 [Source:MGI Symbol;Acc:MGI:3704259]	NA	processed_pseudogene	441	-2.38	0.00157686	23.81	64.14	22.7	23.4	25.4	70.7	57.6
Gm48872	ENSMUSG00000113905.1	predicted gene, 48872 [Source:MGI Symbol;Acc:MGI:6098620]	NA	TEC	4129	-2.38	0.018322	37.67	114.28	43.9	35.7	33.4	89.8	138.7
Hist1h4n	ENSMUSG00000069305.3	histone cluster 1, H4n [Source:MGI Symbol;Acc:MGI:4843992]	319161	protein_coding	430	-2.38	0.00146015	34.96	92.91	34	38.2	32.7	99.8	86
Mdm1	ENSMUSG00000020212.14	transformed mouse 3T3 cell double minute 1 [Source:MGI Symbol;Acc:MGI:96951]	17245	protein_coding	3074	-2.38	1.28024e-05	276.73	694.25	372.3	241.6	216.3	838.5	550
Gm43059	ENSMUSG00000107120.1	predicted gene 43059 [Source:MGI Symbol;Acc:MGI:5663196]	NA	TEC	1388	2.38	0.0349192	55.42	15.74	56.6	70.3	39.4	18.3	13.2
Laptm4b	ENSMUSG00000022257.4	lysosomal-associated protein transmembrane 4B [Source:MGI Symbol;Acc:MGI:1890494]	114128	protein_coding	1902	-2.38	0.00704047	127.3	356.88	157.1	130.7	94.1	363.5	350.3
Cds1	ENSMUSG00000029330.8	CDP-diacylglycerol synthase 1 [Source:MGI Symbol;Acc:MGI:1921846]	74596	protein_coding	3924	2.37	1.43927e-05	474.3	188.86	492.7	445	485.3	240.4	137.3
Gimap9	ENSMUSG00000051124.6	GTPase, IMAP family member 9 [Source:MGI Symbol;Acc:MGI:3511744]	317758	protein_coding	1384	-2.37	0.0512869	16.51	64.69	36.8	7.4	5.3	64.9	64.5
Rab19	ENSMUSG00000029923.4	RAB19, member RAS oncogene family [Source:MGI Symbol;Acc:MGI:103292]	19331	protein_coding	1575	-2.37	0.00371708	59.84	162.74	52.4	76.4	50.7	151.4	174.1
Grk5	ENSMUSG00000003228.8	G protein-coupled receptor kinase 5 [Source:MGI Symbol;Acc:MGI:109161]	14773	protein_coding	3165	-2.37	0	612.38	1488.55	642.7	534.9	659.5	1537.2	1439.9
Creg1	ENSMUSG00000040713.12	cellular repressor of E1A-stimulated genes 1 [Source:MGI Symbol;Acc:MGI:1344382]	433375	protein_coding	2317	-2.37	7.496e-06	783.27	1961.79	979.7	822.1	548	1982.3	1941.3
Gm42994	ENSMUSG00000106364.1	predicted gene 42994 [Source:MGI Symbol;Acc:MGI:5663131]	NA	TEC	2549	2.37	0.0252375	260.23	81.68	171.3	152.8	456.6	89.8	73.5
Gm23119	ENSMUSG00000089235.1	predicted gene, 23119 [Source:MGI Symbol;Acc:MGI:5452896]	NA	scaRNA	140	2.37	0.000355442	257.09	99.63	249.2	279.8	242.3	126.4	72.8
Lrp2	ENSMUSG00000027070.14	low density lipoprotein receptor-related protein 2 [Source:MGI Symbol;Acc:MGI:95794]	14725	protein_coding	15460	2.37	0.0464271	58.03	12.62	12.7	114.6	46.7	10	15.3
Dynlt3	ENSMUSG00000031176.8	dynein light chain Tctex-type 3 [Source:MGI Symbol;Acc:MGI:1914367]	67117	protein_coding	2176	-2.37	4.51e-08	266.46	653.19	290.2	274.9	234.3	582.3	724.1
Ggn	ENSMUSG00000031493.10	gametogenetin [Source:MGI Symbol;Acc:MGI:2181461]	243897	protein_coding	2653	2.37	0.0209375	51.8	16.57	59.5	50.5	45.4	11.6	21.5
Gm43290	ENSMUSG00000104641.1	predicted gene 43290 [Source:MGI Symbol;Acc:MGI:5663427]	NA	TEC	1557	2.37	0.0151674	127.34	42.64	123.2	138	120.8	45.8	39.5
Gsto1	ENSMUSG00000025068.7	glutathione S-transferase omega 1 [Source:MGI Symbol;Acc:MGI:1342273]	14873	protein_coding	1182	-2.37	0	485.76	1177.11	451.6	493	512.6	1119.6	1234.6
Rasa4	ENSMUSG00000004952.13	RAS p21 protein activator 4 [Source:MGI Symbol;Acc:MGI:1858600]	54153	protein_coding	3967	2.37	7.4e-09	2665.9	1089.88	3046.7	2430.6	2520.4	1267.7	912
Hist1h3b	ENSMUSG00000069267.2	histone cluster 1, H3b [Source:MGI Symbol;Acc:MGI:2448319]	319150	protein_coding	620	-2.37	0.0312655	43.88	143.19	46.7	38.2	46.7	137.3	149.1
Msra	ENSMUSG00000054733.9	methionine sulfoxide reductase A [Source:MGI Symbol;Acc:MGI:106916]	110265	protein_coding	2556	-2.37	1.034e-05	126.66	318.12	110.4	138	131.5	322.8	313.5
Nln	ENSMUSG00000021710.11	neurolysin (metallopeptidase M3 family) [Source:MGI Symbol;Acc:MGI:1923055]	75805	protein_coding	4162	-2.37	1e-10	545.19	1322.84	557.8	589.2	488.6	1312.6	1333
Gm37909	ENSMUSG00000104316.1	predicted gene, 37909 [Source:MGI Symbol;Acc:MGI:5611137]	NA	TEC	2159	2.37	0.0237618	140.23	44.72	79.3	108.5	233	62.4	27
Dok2	ENSMUSG00000022102.13	docking protein 2 [Source:MGI Symbol;Acc:MGI:1332623]	13449	protein_coding	1795	2.37	5.84895e-05	1196.78	472.26	1541.7	1284.3	764.3	499.9	444.6
Kat6b	ENSMUSG00000021767.18	K(lysine) acetyltransferase 6B [Source:MGI Symbol;Acc:MGI:1858746]	54169	protein_coding	7699	-2.36	2e-10	979.05	2382.33	911.7	888.7	1136.7	2394	2370.6
Gabbr1	ENSMUSG00000024462.17	gamma-aminobutyric acid (GABA) B receptor, 1 [Source:MGI Symbol;Acc:MGI:1860139]	54393	protein_coding	5248	2.36	0.00167368	1887.76	714.19	1322.3	1578.9	2762	690.4	738
Dennd3	ENSMUSG00000036661.14	DENN/MADD domain containing 3 [Source:MGI Symbol;Acc:MGI:2146009]	105841	protein_coding	5299	2.36	0.000387015	1400.91	543.74	1269.9	1302.8	1630	571.5	516
Btbd3	ENSMUSG00000062098.11	BTB (POZ) domain containing 3 [Source:MGI Symbol;Acc:MGI:2385155]	228662	protein_coding	4940	2.36	0.00506662	215.21	78.22	196.8	213.2	235.6	60.7	95.7
Gm37058	ENSMUSG00000102750.1	predicted gene, 37058 [Source:MGI Symbol;Acc:MGI:5610286]	NA	TEC	1644	2.36	0.0103686	358.34	125.15	293.1	309.4	472.6	158	92.2
Wrb	ENSMUSG00000023147.17	tryptophan rich basic protein [Source:MGI Symbol;Acc:MGI:2136882]	71446	protein_coding	2678	-2.36	0.00116927	59.67	156.99	56.6	61.6	60.7	136.4	177.6
Gm43300	ENSMUSG00000105572.1	predicted gene 43300 [Source:MGI Symbol;Acc:MGI:5663437]	NA	TEC	2043	2.36	0.00503746	453.1	164.75	444.5	430.2	484.6	171.4	158.1
Cks2	ENSMUSG00000062248.5	CDC28 protein kinase regulatory subunit 2 [Source:MGI Symbol;Acc:MGI:1913447]	66197	protein_coding	692	-2.36	0.00139038	106	282.48	96.3	62.9	158.9	306.9	258
5330406M23Rik	ENSMUSG00000104030.1	RIKEN cDNA 5330406M23 gene [Source:MGI Symbol;Acc:MGI:1923921]	NA	TEC	2094	2.36	0.00200793	1682.32	631.98	1799.4	1475.4	1772.2	786.1	477.9
AB124611	ENSMUSG00000057191.13	cDNA sequence AB124611 [Source:MGI Symbol;Acc:MGI:3043001]	382062	protein_coding	1393	-2.36	9.08e-07	271.66	668.11	294.5	306.9	213.6	782.8	553.5
Nop10	ENSMUSG00000027133.3	NOP10 ribonucleoprotein [Source:MGI Symbol;Acc:MGI:1913431]	66181	protein_coding	1109	-2.36	9.342e-07	112.26	274.65	110.4	135.6	90.8	279.5	269.8
Gm45797	ENSMUSG00000110504.1	predicted gene 45797 [Source:MGI Symbol;Acc:MGI:5804912]	NA	TEC	1921	2.36	0.0166506	159.5	53.74	123.2	125.7	229.6	41.6	65.9
Jup	ENSMUSG00000001552.14	junction plakoglobin [Source:MGI Symbol;Acc:MGI:96650]	16480	protein_coding	3205	-2.36	0.00031989	1083.23	2782.72	737.6	1193.1	1318.9	2692.6	2872.8
Kifc1	ENSMUSG00000079553.10	kinesin family member C1 [Source:MGI Symbol;Acc:MGI:109596]	100502766	protein_coding	2350	2.35	0.0180067	273.66	91.39	195.4	271.2	354.4	77.4	105.4
Eif2s3x	ENSMUSG00000035150.15	eukaryotic translation initiation factor 2, subunit 3, structural gene X-linked [Source:MGI Symbol;Acc:MGI:1349431]	26905	protein_coding	3647	-2.35	1.3798e-06	643.25	1585.81	693.7	644.6	591.4	1451.6	1720.1
Itga9	ENSMUSG00000039115.13	integrin alpha 9 [Source:MGI Symbol;Acc:MGI:104756]	104099	protein_coding	7020	2.35	0.0150932	512.37	171.75	785.7	452.4	299	188.8	154.7
Fanca	ENSMUSG00000032815.16	Fanconi anemia, complementation group A [Source:MGI Symbol;Acc:MGI:1341823]	14087	protein_coding	4485	2.35	4.5981e-06	586.56	236.93	590.4	620	549.3	238.7	235.1
Gm38236	ENSMUSG00000103747.1	predicted gene, 38236 [Source:MGI Symbol;Acc:MGI:5611464]	NA	TEC	3229	2.35	0.00642306	328.38	118.63	284.6	316.8	383.8	138.1	99.2
Add3	ENSMUSG00000025026.14	adducin 3 (gamma) [Source:MGI Symbol;Acc:MGI:1351615]	27360	protein_coding	4520	-2.35	0	1313.93	3152.51	1224.6	1327.5	1389.7	3015.4	3289.6
Filip1l	ENSMUSG00000043336.14	filamin A interacting protein 1-like [Source:MGI Symbol;Acc:MGI:1925999]	78749	protein_coding	4452	-2.35	0	879.35	2120.28	808.4	866.5	963.2	2211.8	2028.7
Zfp770	ENSMUSG00000040321.3	zinc finger protein 770 [Source:MGI Symbol;Acc:MGI:2445100]	228491	protein_coding	4300	-2.35	8.0437e-06	204.21	509.92	179.8	181.2	251.6	506.6	513.2
Dock5	ENSMUSG00000044447.5	dedicator of cytokinesis 5 [Source:MGI Symbol;Acc:MGI:2652871]	68813	protein_coding	9988	-2.35	1.34e-07	2048.59	5002.26	2599.3	2031.3	1515.2	5623.2	4381.3
Lamtor5	ENSMUSG00000087260.5	late endosomal/lysosomal adaptor, MAPK and MTOR activator 5 [Source:MGI Symbol;Acc:MGI:1915826]	68576	protein_coding	881	-2.35	1.1e-09	158.57	383.72	174.1	138	163.5	373.5	393.9
Naa38	ENSMUSG00000059278.9	N(alpha)-acetyltransferase 38, NatC auxiliary subunit [Source:MGI Symbol;Acc:MGI:1925554]	78304	protein_coding	671	-2.35	0.00041115	53.55	135.34	65.1	55.5	40	151.4	119.3
Aoah	ENSMUSG00000021322.8	acyloxyacyl hydrolase [Source:MGI Symbol;Acc:MGI:1350928]	27052	protein_coding	2921	2.35	0.000699974	244.42	93.88	358.2	241.6	133.5	103.1	84.6
Cdkn2aipnl	ENSMUSG00000020392.8	CDKN2A interacting protein N-terminal like [Source:MGI Symbol;Acc:MGI:1261797]	52626	protein_coding	1832	-2.35	0.000880989	158.64	408.2	165.6	186.1	124.2	400.9	415.5
Rpl35a	ENSMUSG00000060636.14	ribosomal protein L35A [Source:MGI Symbol;Acc:MGI:1928894]	57808	protein_coding	2858	-2.35	0	1401.21	3354.44	1428.5	1360.8	1414.4	3417.2	3291.7
Gm48236	ENSMUSG00000113741.1	predicted gene, 48236 [Source:MGI Symbol;Acc:MGI:6097644]	NA	lincRNA	817	2.35	0.0443256	30.59	8.25	22.7	19.7	49.4	7.5	9
Acp5	ENSMUSG00000001348.15	acid phosphatase 5, tartrate resistant [Source:MGI Symbol;Acc:MGI:87883]	11433	protein_coding	1447	-2.35	1.49981e-05	447.8	1110.61	536.6	475.8	331.1	1049.8	1171.4
Plac8	ENSMUSG00000029322.12	placenta-specific 8 [Source:MGI Symbol;Acc:MGI:2445289]	231507	protein_coding	1224	-2.35	3.044e-06	505.82	1245.37	604.5	516.4	396.5	1578	912.7
Magee1	ENSMUSG00000031227.8	melanoma antigen, family E, 1 [Source:MGI Symbol;Acc:MGI:2148149]	107528	protein_coding	3550	-2.35	0.00530088	63.62	175.43	42.5	61.6	86.8	158	192.8
Lair1	ENSMUSG00000055541.17	leukocyte-associated Ig-like receptor 1 [Source:MGI Symbol;Acc:MGI:105492]	52855	protein_coding	6828	-2.35	0.000338733	719.53	1836.78	1056.1	710	392.5	1830	1843.5
Gm16201	ENSMUSG00000086742.8	predicted gene 16201 [Source:MGI Symbol;Acc:MGI:3802153]	NA	processed_transcript	2330	2.35	0.00148637	215.72	82.51	171.3	241.6	234.3	95.7	69.4
Rps18	ENSMUSG00000008668.14	ribosomal protein S18 [Source:MGI Symbol;Acc:MGI:98146]	20084	protein_coding	1151	-2.35	0	1958.46	4684.89	2164.7	2006.6	1704.1	4800.5	4569.3
Pde7b	ENSMUSG00000019990.15	phosphodiesterase 7B [Source:MGI Symbol;Acc:MGI:1352752]	29863	protein_coding	5364	2.35	0.000120717	187.62	73.98	263.3	146.7	152.9	84.8	63.1
Casp6	ENSMUSG00000027997.9	caspase 6 [Source:MGI Symbol;Acc:MGI:1312921]	12368	protein_coding	3914	2.35	0.00053791	618	240.74	556.4	514	783.6	234.6	246.9
Gm34907	ENSMUSG00000115762.1	predicted gene, 34907 [Source:MGI Symbol;Acc:MGI:5594066]	NA	lincRNA	486	-2.34	0.0555176	20.1	82.58	18.4	25.9	16	88.2	77
Itm2b	ENSMUSG00000022108.8	integral membrane protein 2B [Source:MGI Symbol;Acc:MGI:1309517]	16432	protein_coding	1796	-2.34	1.387e-07	3685.26	9040.16	4261.4	3606.5	3187.9	8468.1	9612.2
Lncpint	ENSMUSG00000044471.12	long non-protein coding RNA, Trp53 induced transcript [Source:MGI Symbol;Acc:MGI:2673128]	NA	lincRNA	1676	2.34	0.0012189	7702.09	2961.57	6983.8	7054	9068.4	3509.5	2413.6
Rps16	ENSMUSG00000037563.15	ribosomal protein S16 [Source:MGI Symbol;Acc:MGI:98118]	20055	protein_coding	1109	-2.34	0	2434.36	5825.55	2582.3	2510.8	2210	6053.3	5597.8
Mettl21a	ENSMUSG00000025956.10	methyltransferase like 21A [Source:MGI Symbol;Acc:MGI:1914349]	67099	protein_coding	2666	-2.34	0.00802813	38.24	104.36	56.6	32	26	91.5	117.2
Tlr1	ENSMUSG00000044827.10	toll-like receptor 1 [Source:MGI Symbol;Acc:MGI:1341295]	21897	protein_coding	3025	2.34	2.3292e-06	478.09	194.84	563.5	396.9	473.9	212.1	177.6
Nhsl2	ENSMUSG00000079481.11	NHS-like 2 [Source:MGI Symbol;Acc:MGI:3645090]	100042480	protein_coding	12971	-2.34	1.7e-09	415.92	1010.65	389.3	377.2	481.3	1128	893.3
Gm24407	ENSMUSG00000094377.1	predicted gene, 24407 [Source:MGI Symbol;Acc:MGI:5454184]	NA	snRNA	141	2.34	0.0387291	1982.78	551.74	2865.4	1890.8	1192.1	738.7	364.8
Znf41-ps	ENSMUSG00000084350.1	ZNF41, pseudogene [Source:MGI Symbol;Acc:MGI:1917255]	NA	unprocessed_pseudogene	2413	-2.34	0.00391275	76.62	207.41	41.1	97.4	91.4	146.4	268.4
Ldlrad3	ENSMUSG00000048058.17	low density lipoprotein receptor class A domain containing 3 [Source:MGI Symbol;Acc:MGI:2138856]	241576	protein_coding	3833	-2.34	5.164e-06	400.82	981.39	522.4	387	293	1063.9	898.9
Col1a2	ENSMUSG00000029661.16	collagen, type I, alpha 2 [Source:MGI Symbol;Acc:MGI:88468]	12843	protein_coding	5348	2.34	0.0148334	513.93	175.36	498.3	456.1	587.4	153.1	197.7
Paxbp1	ENSMUSG00000022974.12	PAX3 and PAX7 binding protein 1 [Source:MGI Symbol;Acc:MGI:1914617]	67367	protein_coding	3973	2.34	0.000118378	4849.43	1928.46	4220.3	4338.7	5989.3	2119.5	1737.4
Ap1s2	ENSMUSG00000031367.15	adaptor-related protein complex 1, sigma 2 subunit [Source:MGI Symbol;Acc:MGI:1889383]	108012	protein_coding	3199	-2.34	1.1e-09	641.69	1546.97	672.5	565.8	686.8	1430.8	1663.2
Pik3ap1	ENSMUSG00000025017.9	phosphoinositide-3-kinase adaptor protein 1 [Source:MGI Symbol;Acc:MGI:1933177]	83490	protein_coding	2615	-2.34	0	4335.6	10385.5	3986.7	4358.4	4661.7	9984.5	10786.5
App	ENSMUSG00000022892.11	amyloid beta (A4) precursor protein [Source:MGI Symbol;Acc:MGI:88059]	11820	protein_coding	8167	-2.34	0	5964.32	14276.3	6267.5	6018.7	5606.9	13467.4	15085.2
Inpp5a	ENSMUSG00000025477.14	inositol polyphosphate-5-phosphatase A [Source:MGI Symbol;Acc:MGI:2686961]	212111	protein_coding	2826	2.34	4.29e-08	915.9	378.99	876.3	878.8	992.5	416.7	341.2
Dnajb9	ENSMUSG00000014905.4	DnaJ heat shock protein family (Hsp40) member B9 [Source:MGI Symbol;Acc:MGI:1351618]	27362	protein_coding	2461	-2.34	7.12e-08	485.36	1176.58	495.5	505.4	455.2	1263.6	1089.6
I730030J21Rik	ENSMUSG00000116504.1	RIKEN cDNA I730030J21 gene [Source:MGI Symbol;Acc:MGI:3588279]	NA	processed_transcript	2139	2.34	0.0517423	34.69	6.73	34	32	38	5.8	7.6
Dsn1	ENSMUSG00000027635.15	DSN1 homolog, MIS12 kinetochore complex component [Source:MGI Symbol;Acc:MGI:1914184]	66934	protein_coding	2636	2.33	0.00490675	255.58	94.65	192.5	271.2	303	83.2	106.1
Ctsa	ENSMUSG00000017760.16	cathepsin A [Source:MGI Symbol;Acc:MGI:97748]	19025	protein_coding	3646	-2.33	1e-10	2475.71	5928.98	2722.5	2728.9	1975.7	6225.5	5632.5
Cd109	ENSMUSG00000046186.8	CD109 antigen [Source:MGI Symbol;Acc:MGI:2445221]	235505	protein_coding	5860	2.33	0.0494203	31.71	6.1	53.8	24.7	16.7	2.5	9.7
Gm38248	ENSMUSG00000104164.1	predicted gene, 38248 [Source:MGI Symbol;Acc:MGI:5611476]	NA	TEC	5783	2.33	0.0444096	111.23	28.77	103.3	87.5	142.8	37.4	20.1
Sgms2	ENSMUSG00000050931.7	sphingomyelin synthase 2 [Source:MGI Symbol;Acc:MGI:1921692]	74442	protein_coding	5801	-2.33	9.45187e-05	234.96	585.07	300.1	205.8	198.9	597.3	572.9
Plod1	ENSMUSG00000019055.15	procollagen-lysine, 2-oxoglutarate 5-dioxygenase 1 [Source:MGI Symbol;Acc:MGI:99907]	18822	protein_coding	4097	-2.33	8.34234e-05	333.74	829.63	404.9	390.7	205.6	852.6	806.6
Fads3	ENSMUSG00000024664.4	fatty acid desaturase 3 [Source:MGI Symbol;Acc:MGI:1928740]	60527	protein_coding	3269	2.33	0.00586677	227.24	83.61	242.1	228	211.6	113.1	54.1
Zfp943	ENSMUSG00000053347.15	zinc finger prtoein 943 [Source:MGI Symbol;Acc:MGI:1921920]	74670	protein_coding	2741	-2.33	8.11e-07	125.63	304.2	147.2	112.2	117.5	276.2	332.2
Kif15	ENSMUSG00000036768.6	kinesin family member 15 [Source:MGI Symbol;Acc:MGI:1098258]	209737	protein_coding	4858	2.33	0.00535923	988.43	367.02	676.7	926.9	1361.7	314.4	419.6
Rpia	ENSMUSG00000053604.5	ribose 5-phosphate isomerase A [Source:MGI Symbol;Acc:MGI:103254]	19895	protein_coding	3644	-2.33	4.336e-07	204.72	497.79	216.6	180	217.6	465	530.6
Gm48786	ENSMUSG00000112226.1	predicted gene, 48786 [Source:MGI Symbol;Acc:MGI:6098486]	NA	processed_pseudogene	3814	2.33	0.00352102	212.07	80.22	152.9	176.3	307	101.5	59
Phf19	ENSMUSG00000026873.9	PHD finger protein 19 [Source:MGI Symbol;Acc:MGI:1921266]	74016	protein_coding	3741	2.33	0.00116196	412.14	160.24	278.9	421.5	536	163	157.4
Rnf19b	ENSMUSG00000028793.15	ring finger protein 19B [Source:MGI Symbol;Acc:MGI:1922484]	75234	protein_coding	2532	2.33	0	8850.06	3730.76	9174	8698.3	8677.9	3972.8	3488.7
Hmgb1-ps5	ENSMUSG00000083822.1	high mobility group box 1, pseudogene 5 [Source:MGI Symbol;Acc:MGI:3776505]	NA	processed_pseudogene	557	2.32	0.0156731	268.72	92.5	263.3	271.2	271.7	94.8	90.2
Rap2c	ENSMUSG00000050029.7	RAP2C, member of RAS oncogene family [Source:MGI Symbol;Acc:MGI:1919315]	72065	protein_coding	3545	-2.32	3.754e-07	549.07	1323.84	574.8	541.1	531.3	1212	1435.7
Creb5	ENSMUSG00000053007.9	cAMP responsive element binding protein 5 [Source:MGI Symbol;Acc:MGI:2443973]	231991	protein_coding	7917	2.32	2.25e-08	3996.92	1664.66	4010.8	3870.3	4109.7	1724.4	1604.9
Aqp9	ENSMUSG00000032204.13	aquaporin 9 [Source:MGI Symbol;Acc:MGI:1891066]	64008	protein_coding	2765	2.32	0.0139478	352.86	122.94	356.8	334	367.8	102.3	143.6
Tmco1	ENSMUSG00000052428.10	transmembrane and coiled-coil domains 1 [Source:MGI Symbol;Acc:MGI:1921173]	68944	protein_coding	3966	-2.32	7.354e-07	247.61	600.2	274.7	221.9	246.3	562.3	638.1
Rnf130	ENSMUSG00000020376.16	ring finger protein 130 [Source:MGI Symbol;Acc:MGI:1891717]	59044	protein_coding	1502	-2.32	1e-10	858.26	2043.7	958.5	839.4	777	1995.6	2091.8
Rnf8	ENSMUSG00000090083.10	ring finger protein 8 [Source:MGI Symbol;Acc:MGI:1929069]	58230	protein_coding	2077	2.32	0.00545622	208.26	77.65	121.8	212	291	95.7	59.6
Acox1	ENSMUSG00000020777.16	acyl-Coenzyme A oxidase 1, palmitoyl [Source:MGI Symbol;Acc:MGI:1330812]	11430	protein_coding	3987	-2.32	0	1507.4	3555.49	1408.7	1433.5	1680.1	3462.1	3648.9
Gm43099	ENSMUSG00000105358.1	predicted gene 43099 [Source:MGI Symbol;Acc:MGI:5663236]	NA	TEC	5241	-2.32	0.000471659	110.86	282.13	126	92.4	114.1	311.1	253.2
AI413582	ENSMUSG00000062753.14	expressed sequence AI413582 [Source:MGI Symbol;Acc:MGI:2146839]	106672	protein_coding	1204	-2.32	6.40946e-05	103.09	254.61	93.4	125.7	90.1	267.9	241.4
Gm43307	ENSMUSG00000105990.1	predicted gene 43307 [Source:MGI Symbol;Acc:MGI:5663444]	NA	TEC	2371	2.32	0.0424096	30.44	8.53	32.6	32	26.7	10.8	6.2
Gm44250	ENSMUSG00000107881.1	predicted gene, 44250 [Source:MGI Symbol;Acc:MGI:5690642]	NA	TEC	4229	-2.32	0.00442058	153.8	409.26	189.7	144.2	127.5	334.4	484.1
H2-Eb2	ENSMUSG00000067341.5	histocompatibility 2, class II antigen E beta2 [Source:MGI Symbol;Acc:MGI:95902]	381091	protein_coding	2209	2.32	2.16277e-05	692.53	282.69	588.9	673	815.7	297	268.4
Cpt2	ENSMUSG00000028607.16	carnitine palmitoyltransferase 2 [Source:MGI Symbol;Acc:MGI:109176]	12896	protein_coding	2372	-2.32	0.000630625	90.04	227.65	72.2	124.5	73.4	202.1	253.2
Gm2a	ENSMUSG00000000594.7	GM2 ganglioside activator protein [Source:MGI Symbol;Acc:MGI:95762]	14667	protein_coding	4127	-2.32	1e-10	5535.07	13151.7	5978.6	5372.8	5253.8	13058.1	13245.2
Rpl10	ENSMUSG00000008682.13	ribosomal protein L10 [Source:MGI Symbol;Acc:MGI:105943]	110954	protein_coding	930	-2.32	0	3261.61	7672.21	3277.4	3172.6	3334.7	7263.6	8080.8
Lgals1	ENSMUSG00000068220.6	lectin, galactose binding, soluble 1 [Source:MGI Symbol;Acc:MGI:96777]	16852	protein_coding	800	-2.32	6.988e-07	555.23	1340.17	664	548.5	453.2	1366.7	1313.6
Gclm	ENSMUSG00000028124.15	glutamate-cysteine ligase, modifier subunit [Source:MGI Symbol;Acc:MGI:104995]	14630	protein_coding	5589	-2.32	0.000498625	160.88	407.11	151.5	167.6	163.5	333.6	480.6
Arl4c	ENSMUSG00000049866.12	ADP-ribosylation factor-like 4C [Source:MGI Symbol;Acc:MGI:2445172]	320982	protein_coding	3997	2.31	1e-10	6718.6	2829.39	6632.7	6734.8	6788.3	2974.6	2684.1
P2rx4	ENSMUSG00000029470.15	purinergic receptor P2X, ligand-gated ion channel 4 [Source:MGI Symbol;Acc:MGI:1338859]	18438	protein_coding	3895	2.31	2.93702e-05	2862.25	1168.66	3220.8	2795.5	2570.5	1326.8	1010.5
Itgb2	ENSMUSG00000000290.13	integrin beta 2 [Source:MGI Symbol;Acc:MGI:96611]	16414	protein_coding	2970	-2.31	5.37e-08	7681.58	18601.4	8794.5	7833	6417.2	18319.5	18883.2
Mbp	ENSMUSG00000041607.16	myelin basic protein [Source:MGI Symbol;Acc:MGI:96925]	17196	protein_coding	4797	-2.31	3.6e-09	1542.44	3674.36	1761.2	1575.2	1290.9	3757.4	3591.3
Tln1	ENSMUSG00000028465.16	talin 1 [Source:MGI Symbol;Acc:MGI:1099832]	21894	protein_coding	8393	-2.31	4.4e-08	9863.89	23643.6	11568	9879.1	8144.6	23723.1	23564.2
Cdc14b	ENSMUSG00000033102.15	CDC14 cell division cycle 14B [Source:MGI Symbol;Acc:MGI:2441808]	218294	protein_coding	5859	-2.31	4.08233e-05	208.46	510.41	254.8	199.7	170.9	483.3	537.5
Dbi	ENSMUSG00000026385.16	diazepam binding inhibitor [Source:MGI Symbol;Acc:MGI:94865]	13167	protein_coding	660	-2.31	4e-09	305.93	727.79	284.6	356.2	277	695.4	760.2
Gm43029	ENSMUSG00000106904.1	predicted gene 43029 [Source:MGI Symbol;Acc:MGI:5663166]	NA	TEC	1535	2.31	0.0271242	107.76	34.87	86.4	104.8	132.2	44.1	25.7
Ltbp3	ENSMUSG00000024940.10	latent transforming growth factor beta binding protein 3 [Source:MGI Symbol;Acc:MGI:1101355]	16998	protein_coding	5190	2.31	0.00199262	304.51	117.18	399.2	309.4	204.9	112.3	122.1
Map1lc3a	ENSMUSG00000027602.9	microtubule-associated protein 1 light chain 3 alpha [Source:MGI Symbol;Acc:MGI:1915661]	66734	protein_coding	1112	-2.31	7.3561e-06	84.79	206.07	90.6	77.7	86.1	205.5	206.7
Gm37651	ENSMUSG00000103734.1	predicted gene, 37651 [Source:MGI Symbol;Acc:MGI:5610879]	NA	TEC	1494	2.31	0.00862459	213.73	77.52	286	215.7	139.5	94	61
Elob	ENSMUSG00000055839.6	elongin B [Source:MGI Symbol;Acc:MGI:1914923]	67673	protein_coding	581	-2.31	5.6158e-06	251.06	610.11	244.9	245.3	263	614.7	605.5
Calhm2	ENSMUSG00000033033.10	calcium homeostasis modulator family member 2 [Source:MGI Symbol;Acc:MGI:1919941]	72691	protein_coding	3377	-2.31	5.37644e-05	158.56	387.39	206.7	136.8	132.2	417.6	357.2
Neil3	ENSMUSG00000039396.11	nei like 3 (E. coli) [Source:MGI Symbol;Acc:MGI:2384588]	234258	protein_coding	3085	2.3	0.00888679	263.08	96.66	158.6	250.2	380.5	78.2	115.1
Gm42883	ENSMUSG00000107085.1	predicted gene 42883 [Source:MGI Symbol;Acc:MGI:5663020]	NA	processed_pseudogene	222	2.3	0.0275705	82.02	26.69	73.6	77.7	94.8	29.1	24.3
Nlrc4	ENSMUSG00000039193.8	NLR family, CARD domain containing 4 [Source:MGI Symbol;Acc:MGI:3036243]	268973	protein_coding	4729	-2.3	4.1133e-06	276.63	664.67	368.1	250.2	211.6	678.8	650.6
Tns3	ENSMUSG00000020422.13	tensin 3 [Source:MGI Symbol;Acc:MGI:2443012]	319939	protein_coding	7483	2.3	0	4369.2	1882.86	4436.9	4362.1	4308.6	1979.8	1786
Arhgap22	ENSMUSG00000063506.14	Rho GTPase activating protein 22 [Source:MGI Symbol;Acc:MGI:2443418]	239027	protein_coding	2596	2.3	6.38529e-05	1645.63	671.37	1664.9	1406.4	1865.6	796.9	545.8
Gm49435	ENSMUSG00000116280.1	predicted gene, 49435 [Source:MGI Symbol;Acc:MGI:6155076]	NA	unprocessed_pseudogene	996	2.3	0.0529194	25.7	5.27	11.3	19.7	46.1	5	5.5
Qpct	ENSMUSG00000024084.8	glutaminyl-peptide cyclotransferase (glutaminyl cyclase) [Source:MGI Symbol;Acc:MGI:1917786]	70536	protein_coding	2059	-2.3	0.000850322	251.57	638.16	184	273.6	297	480.8	795.5
Rpl28	ENSMUSG00000030432.12	ribosomal protein L28 [Source:MGI Symbol;Acc:MGI:101839]	19943	protein_coding	1106	-2.3	0	2587.6	6064.44	2634.7	2500.9	2627.2	6465.9	5663
Ccr6	ENSMUSG00000040899.14	chemokine (C-C motif) receptor 6 [Source:MGI Symbol;Acc:MGI:1333797]	12458	protein_coding	1755	2.3	0.0405536	80.33	23.23	55.2	93.7	92.1	16.6	29.8
Rad54b	ENSMUSG00000078773.11	RAD54 homolog B (S. cerevisiae) [Source:MGI Symbol;Acc:MGI:3605986]	623474	protein_coding	2870	2.3	0.0156001	176.29	62.2	157.1	161.5	210.3	43.3	81.1
Nfam1	ENSMUSG00000058099.16	Nfat activating molecule with ITAM motif 1 [Source:MGI Symbol;Acc:MGI:1921289]	74039	protein_coding	7634	-2.3	4.22e-08	2858.42	6777.49	3491.2	2902.7	2181.3	7046.5	6508.5
Wdr5b	ENSMUSG00000034379.9	WD repeat domain 5B [Source:MGI Symbol;Acc:MGI:1916794]	69544	protein_coding	2739	2.3	0.00132741	235.49	92.5	225.1	215.7	265.7	90.7	94.3
Mcemp1	ENSMUSG00000013974.3	mast cell expressed membrane protein 1 [Source:MGI Symbol;Acc:MGI:1916439]	69189	protein_coding	1494	-2.3	2.87205e-05	1106.88	2707.86	795.6	1053.9	1471.1	2751.7	2664
Itga2	ENSMUSG00000015533.9	integrin alpha 2 [Source:MGI Symbol;Acc:MGI:96600]	16398	protein_coding	7108	-2.3	0.0192121	59.66	171.76	52.4	75.2	51.4	134.8	208.8
Crem	ENSMUSG00000063889.16	cAMP responsive element modulator [Source:MGI Symbol;Acc:MGI:88495]	12916	protein_coding	2931	2.3	2.0418e-06	3168.65	1320.35	2426.6	2763.4	4315.9	1278.5	1362.2
Gm27813	ENSMUSG00000098674.1	predicted gene, 27813 [Source:MGI Symbol;Acc:MGI:5531195]	NA	misc_RNA	354	2.3	0.0370809	68.19	20.73	53.8	49.3	101.5	20	21.5
Pqbp1	ENSMUSG00000031157.10	polyglutamine binding protein 1 [Source:MGI Symbol;Acc:MGI:1859638]	54633	protein_coding	1374	-2.3	0.000126718	159.39	391.62	175.6	157.8	144.8	393.5	389.8
Klf2	ENSMUSG00000055148.7	Kruppel-like factor 2 (lung) [Source:MGI Symbol;Acc:MGI:1342772]	16598	protein_coding	1847	-2.3	0.000171263	1113.63	2766.22	1451.1	1163.6	726.2	3149.3	2383.1
Rps25	ENSMUSG00000009927.9	ribosomal protein S25 [Source:MGI Symbol;Acc:MGI:1922867]	75617	protein_coding	1280	-2.29	0	1754.87	4097.49	1752.7	1715.7	1796.2	4329.7	3865.3
Il12b	ENSMUSG00000004296.14	interleukin 12b [Source:MGI Symbol;Acc:MGI:96540]	16160	protein_coding	1944	-2.29	0.0581232	422.93	1703.39	201	388.3	679.5	1622.9	1783.9
Gm37639	ENSMUSG00000102863.1	predicted gene, 37639 [Source:MGI Symbol;Acc:MGI:5610867]	NA	TEC	2785	2.29	0.0162426	303.44	106.22	229.3	327.9	353.1	143.1	69.4
Asah1	ENSMUSG00000031591.14	N-acylsphingosine amidohydrolase 1 [Source:MGI Symbol;Acc:MGI:1277124]	11886	protein_coding	2773	-2.29	9.692e-07	1415.58	3389.21	1783.8	1455.7	1007.2	3072	3706.5
Spata5l1	ENSMUSG00000074876.5	spermatogenesis associated 5-like 1 [Source:MGI Symbol;Acc:MGI:3036261]	NA	processed_transcript	1526	2.29	2.14507e-05	337.87	139.37	322.8	385.8	305	133.1	145.7
Nfatc1	ENSMUSG00000033016.15	nuclear factor of activated T cells, cytoplasmic, calcineurin dependent 1 [Source:MGI Symbol;Acc:MGI:102469]	18018	protein_coding	4896	-2.29	1e-09	1108.25	2609.43	1134	1172.2	1018.6	2794.1	2424.7
Gm14005	ENSMUSG00000074813.13	predicted gene 14005 [Source:MGI Symbol;Acc:MGI:3652191]	NA	lincRNA	1832	2.29	0.000269471	371.47	150.32	358.2	353.7	402.5	160.5	140.1
Cyp39a1	ENSMUSG00000023963.10	cytochrome P450, family 39, subfamily a, polypeptide 1 [Source:MGI Symbol;Acc:MGI:1927096]	56050	protein_coding	3053	-2.29	0.0291095	15.61	44.72	34	6.2	6.7	54.1	35.4
Coa4	ENSMUSG00000044881.7	cytochrome c oxidase assembly factor 4 [Source:MGI Symbol;Acc:MGI:1915435]	68185	protein_coding	1391	-2.28	0.00305248	31.19	81.34	25.5	32	36	64.9	97.8
Syngap1	ENSMUSG00000067629.13	synaptic Ras GTPase activating protein 1 homolog (rat) [Source:MGI Symbol;Acc:MGI:3039785]	240057	protein_coding	6011	2.28	0.0367428	42.99	13.17	60.9	32	36	16.6	9.7
Dnah2	ENSMUSG00000005237.14	dynein, axonemal, heavy chain 2 [Source:MGI Symbol;Acc:MGI:107731]	327954	protein_coding	13704	2.28	0.00156483	535.19	211.61	361	437.6	807	263.7	159.5
Nufip1	ENSMUSG00000022009.1	nuclear fragile X mental retardation protein interacting protein 1 [Source:MGI Symbol;Acc:MGI:1351474]	27275	protein_coding	3974	2.28	0.000231556	798.68	324.09	869.3	808.6	718.2	306.9	341.2
Mir212	ENSMUSG00000065590.1	microRNA 212 [Source:MGI Symbol;Acc:MGI:2676888]	NA	miRNA	91	2.28	0.0480929	105.07	27.04	84.9	104.8	125.5	37.4	16.6
Gm38228	ENSMUSG00000103945.1	predicted gene, 38228 [Source:MGI Symbol;Acc:MGI:5611456]	NA	TEC	1293	2.28	0.0154484	102.53	36.68	96.3	99.8	111.5	36.6	36.8
Rps13	ENSMUSG00000090862.3	ribosomal protein S13 [Source:MGI Symbol;Acc:MGI:1915302]	68052	protein_coding	2363	-2.28	2.1e-09	1440.84	3382.57	1480.9	1403.9	1437.8	3530.3	3234.8
Fam3a	ENSMUSG00000031399.15	family with sequence similarity 3, member A [Source:MGI Symbol;Acc:MGI:1913544]	66294	protein_coding	1899	-2.28	0.00157636	109.96	276.04	135.9	115.9	78.1	254.5	297.5
Ctu1	ENSMUSG00000038888.8	cytosolic thiouridylase subunit 1 [Source:MGI Symbol;Acc:MGI:2385277]	233189	protein_coding	2475	-2.28	0.00101031	52.17	129.94	66.5	41.9	48.1	123.9	135.9
Klhl9	ENSMUSG00000070923.4	kelch-like 9 [Source:MGI Symbol;Acc:MGI:2180122]	242521	protein_coding	4174	-2.28	3.238e-07	1166.96	2759.34	1316.6	1162.3	1021.9	2436.4	3082.2
Nmrk1	ENSMUSG00000037847.13	nicotinamide riboside kinase 1 [Source:MGI Symbol;Acc:MGI:2147434]	225994	protein_coding	1706	2.27	0.000880989	168.96	67.88	161.4	163.9	181.6	78.2	57.6
Rfx2	ENSMUSG00000024206.15	regulatory factor X, 2 (influences HLA class II expression) [Source:MGI Symbol;Acc:MGI:106583]	19725	protein_coding	4141	-2.27	0.00521592	126.18	329.61	117.5	144.2	116.8	423.4	235.8
Cenpi	ENSMUSG00000031262.12	centromere protein I [Source:MGI Symbol;Acc:MGI:2147897]	102920	protein_coding	3309	2.27	0.020648	205.9	71.7	143	159	315.7	53.2	90.2
Ppp1r12b	ENSMUSG00000073557.11	protein phosphatase 1, regulatory subunit 12B [Source:MGI Symbol;Acc:MGI:1916417]	329251	protein_coding	8840	-2.27	5.7962e-06	770.74	1842.9	731.9	775.3	805	1766	1919.8
Rexo2	ENSMUSG00000032026.7	RNA exonuclease 2 [Source:MGI Symbol;Acc:MGI:1888981]	104444	protein_coding	1780	-2.27	7.996e-07	360.74	851.92	421.9	367.3	293	753.6	950.2
Socs2	ENSMUSG00000020027.18	suppressor of cytokine signaling 2 [Source:MGI Symbol;Acc:MGI:1201787]	216233	protein_coding	4242	2.27	0.000470002	1201.73	487.45	1156.7	1299.1	1149.4	474.1	500.8
Gad1-ps	ENSMUSG00000090665.2	glutamate decarboxylase 1, pseudogene [Source:MGI Symbol;Acc:MGI:95633]	NA	processed_pseudogene	1776	-2.27	0.0410995	12.23	37.38	28.3	3.7	4.7	24.1	50.6
Gm19412	ENSMUSG00000101438.1	predicted gene, 19412 [Source:MGI Symbol;Acc:MGI:5011597]	NA	antisense	569	-2.27	0.0660703	4.04	17.75	5.7	2.5	4	13.3	22.2
Scin	ENSMUSG00000002565.16	scinderin [Source:MGI Symbol;Acc:MGI:1306794]	20259	protein_coding	2995	2.27	0.0197217	286.27	101.02	198.2	203.4	457.2	122.3	79.8
6430531B16Rik	ENSMUSG00000073795.11	RIKEN cDNA 6430531B16 gene [Source:MGI Symbol;Acc:MGI:2685939]	381933	protein_coding	1438	2.27	0.00297855	202.2	79.11	181.2	230.5	194.9	96.5	61.7
Olfr755-ps1	ENSMUSG00000092556.2	olfactory receptor 755, pseudogene 1 [Source:MGI Symbol;Acc:MGI:3030589]	NA	unprocessed_pseudogene	910	2.27	0.0168852	53.1	19	52.4	46.8	60.1	20	18
Gm43466	ENSMUSG00000105824.1	predicted gene 43466 [Source:MGI Symbol;Acc:MGI:5663603]	NA	sense_intronic	5214	2.27	0.00577509	151.87	57.9	169.9	144.2	141.5	58.2	57.6
Capn1	ENSMUSG00000024942.16	calpain 1 [Source:MGI Symbol;Acc:MGI:88263]	12333	protein_coding	3100	-2.26	5.57e-07	1117.78	2633.46	1172.2	1175.9	1005.2	2428.1	2838.8
6720464F23Rik	ENSMUSG00000103432.1	RIKEN cDNA 6720464F23 gene [Source:MGI Symbol;Acc:MGI:2444677]	NA	TEC	3496	2.26	0.01676	272.76	97.49	293.1	250.2	275	100.7	94.3
Gm42601	ENSMUSG00000106319.1	predicted gene 42601 [Source:MGI Symbol;Acc:MGI:5662738]	NA	lincRNA	1541	2.26	0.0513316	85.61	16.92	53.8	94.9	108.1	20	13.9
Tfrc	ENSMUSG00000022797.16	transferrin receptor [Source:MGI Symbol;Acc:MGI:98822]	22042	protein_coding	4890	2.26	4.4613e-06	1178.47	497.65	1095.8	1157.4	1282.2	467.5	527.8
Gm22980	ENSMUSG00000064542.1	predicted gene, 22980 [Source:MGI Symbol;Acc:MGI:5452757]	NA	snoRNA	70	2.26	0.0527299	36.4	8.39	53.8	16	39.4	13.3	3.5
Rpl7a	ENSMUSG00000062647.16	ribosomal protein L7A [Source:MGI Symbol;Acc:MGI:1353472]	27176	protein_coding	1043	-2.26	0	2673.31	6150.07	2882.4	2629.1	2508.4	6048.3	6251.9
Slc8a2	ENSMUSG00000030376.8	solute carrier family 8 (sodium/calcium exchanger), member 2 [Source:MGI Symbol;Acc:MGI:107996]	110891	protein_coding	5261	2.26	0.0472891	33.9	9.78	24.1	29.6	48.1	9.2	10.4
Flna	ENSMUSG00000031328.15	filamin, alpha [Source:MGI Symbol;Acc:MGI:95556]	192176	protein_coding	8456	-2.26	0	21198.2	48649.7	21483.8	22218.4	19892.3	49990	47309.4
Dusp18	ENSMUSG00000047205.12	dual specificity phosphatase 18 [Source:MGI Symbol;Acc:MGI:1922469]	75219	protein_coding	4632	-2.26	0.0253516	40.58	115.87	59.5	45.6	16.7	113.1	118.6
Rab3il1	ENSMUSG00000024663.17	RAB3A interacting protein (rabin3)-like 1 [Source:MGI Symbol;Acc:MGI:1922010]	74760	protein_coding	3026	2.26	0.00114159	1550.7	625.91	1925.4	1614.7	1112	667.1	584.7
Tyrobp	ENSMUSG00000030579.10	TYRO protein tyrosine kinase binding protein [Source:MGI Symbol;Acc:MGI:1277211]	22177	protein_coding	597	-2.26	4.4e-08	2185.9	5098.82	2229.8	2378.9	1949.1	5558.3	4639.3
Cox7a2	ENSMUSG00000032330.7	cytochrome c oxidase subunit 7A2 [Source:MGI Symbol;Acc:MGI:1316715]	12866	protein_coding	659	-2.26	7.37217e-05	212.67	511.79	264.7	143	230.3	512.4	511.2
Gm31024	ENSMUSG00000109015.1	predicted gene, 31024 [Source:MGI Symbol;Acc:MGI:5590183]	NA	TEC	2353	2.26	0.0537161	39.64	8.6	46.7	30.8	41.4	7.5	9.7
Nsa2	ENSMUSG00000060739.8	NSA2 ribosome biogenesis homolog [Source:MGI Symbol;Acc:MGI:1913883]	59050	protein_coding	2700	-2.25	2e-09	526.09	1218.29	523.8	564.5	489.9	1177	1259.5
Zfp263	ENSMUSG00000022529.11	zinc finger protein 263 [Source:MGI Symbol;Acc:MGI:1921370]	74120	protein_coding	4177	2.25	9.292e-07	3178.73	1347.49	2658.7	3145.5	3731.9	1475.7	1219.3
Gm15323	ENSMUSG00000086092.1	predicted gene 15323 [Source:MGI Symbol;Acc:MGI:3705285]	NA	lincRNA	429	2.25	0.0457709	57.95	9.71	31.1	57.9	84.8	12.5	6.9
Cd209d	ENSMUSG00000031495.8	CD209d antigen [Source:MGI Symbol;Acc:MGI:2157947]	170779	protein_coding	919	2.25	0.0116877	214.69	79.67	205.3	221.9	216.9	82.4	77
Ssna1	ENSMUSG00000026966.6	SS nuclear autoantigen 1 [Source:MGI Symbol;Acc:MGI:1915725]	68475	protein_coding	1006	-2.25	1.6858e-06	123.67	289.08	134.5	125.7	110.8	273.7	304.5
Rab29	ENSMUSG00000026433.13	RAB29, member RAS oncogene family [Source:MGI Symbol;Acc:MGI:2385107]	226422	protein_coding	1226	-2.25	5.973e-07	186.02	434.81	192.5	196	169.5	470.8	398.8
Ncapg2	ENSMUSG00000042029.7	non-SMC condensin II complex, subunit G2 [Source:MGI Symbol;Acc:MGI:1923294]	76044	protein_coding	4684	2.25	7e-10	1370.42	593.42	1441.2	1252.3	1417.7	522.4	664.4
Cyp4v3	ENSMUSG00000079057.4	cytochrome P450, family 4, subfamily v, polypeptide 3 [Source:MGI Symbol;Acc:MGI:2142763]	102294	protein_coding	3808	-2.25	2.08e-08	304.95	706.02	349.7	283.5	281.7	654.7	757.4
Gm43654	ENSMUSG00000105804.1	predicted gene 43654 [Source:MGI Symbol;Acc:MGI:5663791]	NA	TEC	3417	2.25	0.0304396	150.51	49.99	150.1	107.2	194.2	50.7	49.2
Gm6377	ENSMUSG00000048621.3	predicted gene 6377 [Source:MGI Symbol;Acc:MGI:3647255]	622976	protein_coding	2793	-2.25	0.000106405	1301.79	3125.98	1029.2	1431	1445.1	2379	3872.9
Sash3	ENSMUSG00000031101.6	SAM and SH3 domain containing 3 [Source:MGI Symbol;Acc:MGI:1921381]	74131	protein_coding	2677	-2.25	8.8004e-06	694.68	1637.8	879.2	674.2	530.6	1543.1	1732.5
Ifnar1	ENSMUSG00000022967.13	interferon (alpha and beta) receptor 1 [Source:MGI Symbol;Acc:MGI:107658]	15975	protein_coding	3909	2.25	9.74e-08	4789.85	2062.29	4241.5	4825.5	5302.5	2461.4	1663.2
Tpgs2	ENSMUSG00000024269.11	tubulin polyglutamylase complex subunit 2 [Source:MGI Symbol;Acc:MGI:1913898]	66648	protein_coding	4159	-2.25	0.00251108	56.41	139.58	70.8	60.4	38	131.4	147.7
Gm38104	ENSMUSG00000104154.1	predicted gene, 38104 [Source:MGI Symbol;Acc:MGI:5611332]	NA	TEC	1895	2.24	0.0203849	262.39	93.06	152.9	255.1	379.1	72.4	113.7
Zfp516	ENSMUSG00000058881.12	zinc finger protein 516 [Source:MGI Symbol;Acc:MGI:2443957]	329003	protein_coding	7725	2.24	4e-10	4844.65	2107.53	4361.9	4608.6	5563.5	2392.4	1822.7
Plp2	ENSMUSG00000031146.6	proteolipid protein 2 [Source:MGI Symbol;Acc:MGI:1298382]	18824	protein_coding	1212	-2.24	0.000319167	495.61	1201.44	380.8	602.7	503.3	1149.6	1253.3
Gdap10	ENSMUSG00000096954.1	ganglioside-induced differentiation-associated-protein 10 [Source:MGI Symbol;Acc:MGI:1338008]	NA	lincRNA	5003	2.24	0.00445212	2775.53	1085.87	2416.7	2281.5	3628.4	1219.5	952.3
Zfp366	ENSMUSG00000050919.9	zinc finger protein 366 [Source:MGI Symbol;Acc:MGI:2178429]	238803	protein_coding	6382	2.24	2.0146e-05	2252.61	953.96	1841.9	1929	2987	963.3	944.6
Aaed1	ENSMUSG00000021482.10	AhpC/TSA antioxidant enzyme domain containing 1 [Source:MGI Symbol;Acc:MGI:1913379]	66129	protein_coding	3011	-2.24	5.09e-07	284.65	662.91	264.7	315.5	273.7	553.2	772.6
Sftpb	ENSMUSG00000056370.15	surfactant associated protein B [Source:MGI Symbol;Acc:MGI:109516]	20388	protein_coding	1549	2.24	0.0271108	376.86	128.49	191.1	478.2	461.2	114.8	142.2
Gm45153	ENSMUSG00000108693.1	predicted gene 45153 [Source:MGI Symbol;Acc:MGI:5753729]	NA	TEC	1901	2.24	0.00285509	1135.76	450.6	975.4	1187	1244.9	564.8	336.4
Hebp1	ENSMUSG00000042770.8	heme binding protein 1 [Source:MGI Symbol;Acc:MGI:1333880]	15199	protein_coding	2618	-2.24	0.0103061	405.76	1078.11	440.3	377.2	399.8	942.5	1213.8
Gm38399	ENSMUSG00000090399.1	predicted gene, 38399 [Source:MGI Symbol;Acc:MGI:5620007]	NA	lincRNA	1645	2.24	2.9475e-06	807.13	345.5	757.4	748.2	915.8	405.9	285.1
Zfp704	ENSMUSG00000040209.12	zinc finger protein 704 [Source:MGI Symbol;Acc:MGI:2180715]	170753	protein_coding	13834	2.24	0.000133141	1013.36	424.62	1029.2	935.5	1075.3	452.5	396.7
Gm44204	ENSMUSG00000107732.1	predicted gene, 44204 [Source:MGI Symbol;Acc:MGI:5690596]	NA	lincRNA	737	2.24	0.0515447	76.31	15.74	42.5	109.7	76.8	18.3	13.2
Rpl37rt	ENSMUSG00000072692.7	ribosomal protein L37, retrotransposed [Source:MGI Symbol;Acc:MGI:3651519]	100502825	transcribed_processed_pseudogene	682	-2.24	0.011929	22.46	59.15	32.6	14.8	20	60.7	57.6
Dag1	ENSMUSG00000039952.15	dystroglycan 1 [Source:MGI Symbol;Acc:MGI:101864]	13138	protein_coding	5662	-2.24	7.65342e-05	377.78	898.76	380.8	438.8	313.7	933.3	864.2
Snhg15	ENSMUSG00000085156.7	small nucleolar RNA host gene 15 [Source:MGI Symbol;Acc:MGI:3650059]	NA	processed_transcript	675	2.24	6.653e-07	1769.12	762.01	1520.5	1532.1	2254.8	852.6	671.4
Spi1	ENSMUSG00000002111.8	spleen focus forming virus (SFFV) proviral integration oncogene [Source:MGI Symbol;Acc:MGI:98282]	20375	protein_coding	2034	-2.23	4.4647e-06	2269.3	5324.53	2428	2323.4	2056.5	5716.4	4932.7
Adgre5	ENSMUSG00000002885.14	adhesion G protein-coupled receptor E5 [Source:MGI Symbol;Acc:MGI:1347095]	26364	protein_coding	3000	-2.23	1.9e-09	4196.25	9678.82	4608.2	4273.3	3707.2	11187.3	8170.3
Nutf2	ENSMUSG00000008450.8	nuclear transport factor 2 [Source:MGI Symbol;Acc:MGI:1915301]	68051	protein_coding	948	-2.23	0.00245457	63.93	161.07	62.3	48.1	81.4	181.3	140.8
Slc14a1	ENSMUSG00000059336.14	solute carrier family 14 (urea transporter), member 1 [Source:MGI Symbol;Acc:MGI:1351654]	108052	protein_coding	3665	2.23	0.0152406	330.9	122.04	199.6	263.8	529.3	95.7	148.4
Smyd2	ENSMUSG00000026603.13	SET and MYND domain containing 2 [Source:MGI Symbol;Acc:MGI:1915889]	226830	protein_coding	1708	2.23	0.018492	112.33	40.49	154.3	123.3	59.4	49.1	31.9
Gm48632	ENSMUSG00000113200.1	predicted gene, 48632 [Source:MGI Symbol;Acc:MGI:6098236]	NA	TEC	2742	2.23	0.0192951	121.65	43.89	127.4	113.4	124.2	56.6	31.2
Gm48225	ENSMUSG00000112637.1	predicted gene, 48225 [Source:MGI Symbol;Acc:MGI:6097625]	NA	TEC	5083	2.23	0.0101541	220.38	83.69	188.3	221.9	251	80.7	86.7
Pip5k1b	ENSMUSG00000024867.14	phosphatidylinositol-4-phosphate 5-kinase, type 1 beta [Source:MGI Symbol;Acc:MGI:107930]	18719	protein_coding	2573	2.23	0.0529194	32.06	6.45	32.6	13.6	50.1	6.7	6.2
Tesmin	ENSMUSG00000024905.15	testis expressed metallothionein like [Source:MGI Symbol;Acc:MGI:1340029]	17771	protein_coding	2279	-2.23	0.019688	25.94	72.18	21.2	25.9	30.7	71.5	72.8
Brca1	ENSMUSG00000017146.12	breast cancer 1, early onset [Source:MGI Symbol;Acc:MGI:104537]	12189	protein_coding	6572	2.23	0.00503953	506.2	199.01	539.4	449.9	529.3	183	215
Slc48a1	ENSMUSG00000081534.3	solute carrier family 48 (heme transporter), member 1 [Source:MGI Symbol;Acc:MGI:1914989]	67739	protein_coding	2536	-2.23	2.18686e-05	379.33	889.22	363.8	475.8	298.4	818.5	959.9
Gm43533	ENSMUSG00000106822.1	predicted gene 43533 [Source:MGI Symbol;Acc:MGI:5663670]	NA	TEC	2936	2.22	0.0449668	61.71	18.51	70.8	45.6	68.8	18.3	18.7
Gimap5	ENSMUSG00000043505.8	GTPase, IMAP family member 5 [Source:MGI Symbol;Acc:MGI:2442232]	317757	protein_coding	2328	-2.22	0.0207255	21.77	61.09	12.7	25.9	26.7	59.1	63.1
Tra2a	ENSMUSG00000029817.11	transformer 2 alpha [Source:MGI Symbol;Acc:MGI:1933972]	101214	protein_coding	3788	2.22	6.50986e-05	4707.07	1997.73	4244.4	4193.2	5683.6	2172.8	1822.7
Il17ra	ENSMUSG00000002897.5	interleukin 17 receptor A [Source:MGI Symbol;Acc:MGI:107399]	16172	protein_coding	7752	-2.22	1.3e-09	2702.64	6160.21	3001.4	2583.5	2523.1	6504.1	5816.3
Mfap4	ENSMUSG00000042436.12	microfibrillar-associated protein 4 [Source:MGI Symbol;Acc:MGI:1342276]	76293	protein_coding	1770	2.22	0.0318938	249.8	83.77	250.6	246.5	252.3	64.9	102.6
Antxr2	ENSMUSG00000029338.13	anthrax toxin receptor 2 [Source:MGI Symbol;Acc:MGI:1919164]	71914	protein_coding	5656	2.22	1.57719e-05	6757.73	2883.96	5638.9	5756.1	8878.2	2997.1	2770.8
Tma7	ENSMUSG00000091537.2	translational machinery associated 7 [Source:MGI Symbol;Acc:MGI:1913417]	66167	protein_coding	944	-2.22	1.7005e-06	338.73	784.63	283.1	408	325.1	786.9	782.4
6330403L08Rik	ENSMUSG00000075585.3	RIKEN cDNA 6330403L08 gene [Source:MGI Symbol;Acc:MGI:1917994]	NA	antisense	5522	2.22	0.0240281	136.28	47.77	169.9	168.9	70.1	44.9	50.6
Pmvk	ENSMUSG00000027952.16	phosphomevalonate kinase [Source:MGI Symbol;Acc:MGI:1915853]	68603	protein_coding	1194	2.22	0.000158881	662.43	279.9	610.2	633.5	743.6	334.4	225.4
Mmgt1	ENSMUSG00000061273.3	membrane magnesium transporter 1 [Source:MGI Symbol;Acc:MGI:2384305]	236792	protein_coding	4234	-2.22	7.3057e-06	206.45	480.25	223.7	178.7	216.9	425.1	535.4
BC064078	ENSMUSG00000087150.7	cDNA sequence BC064078 [Source:MGI Symbol;Acc:MGI:3040692]	NA	transcribed_unprocessed_pseudogene	2299	-2.22	0.0114826	12.89	35.36	7.1	13.6	18	33.3	37.5
Runx2	ENSMUSG00000039153.16	runt related transcription factor 2 [Source:MGI Symbol;Acc:MGI:99829]	12393	protein_coding	6463	-2.22	1.66e-08	948.75	2163.69	1125.5	924.4	796.3	2212.7	2114.7
Elmsan1	ENSMUSG00000042507.15	ELM2 and Myb/SANT-like domain containing 1 [Source:MGI Symbol;Acc:MGI:2685106]	238317	protein_coding	7156	2.22	0.000179963	11121.1	4691.3	7827.6	10287.1	15248.6	5228.1	4154.5
Fam168a	ENSMUSG00000029461.17	family with sequence similarity 168, member A [Source:MGI Symbol;Acc:MGI:2442372]	319604	protein_coding	6609	-2.22	0	994.6	2242.84	1070.3	966.3	947.2	2188.6	2297.1
Tnni3	ENSMUSG00000035458.15	troponin I, cardiac 3 [Source:MGI Symbol;Acc:MGI:98783]	21954	protein_coding	912	2.21	0.0192714	107.09	38.97	147.2	66.6	107.5	34.9	43
Snapc1	ENSMUSG00000021113.5	small nuclear RNA activating complex, polypeptide 1 [Source:MGI Symbol;Acc:MGI:1922877]	75627	protein_coding	6275	2.21	0.00114382	835.96	344.46	713.5	889.9	904.4	385.1	303.8
Gm37978	ENSMUSG00000103132.1	predicted gene, 37978 [Source:MGI Symbol;Acc:MGI:5611206]	NA	TEC	2915	2.21	0.0126742	419.23	158.5	409.1	335.3	513.3	183.8	133.2
Gm37183	ENSMUSG00000102764.1	predicted gene, 37183 [Source:MGI Symbol;Acc:MGI:5610411]	NA	TEC	3405	2.21	0.0145171	106.01	39.87	101.9	98.6	117.5	45.8	34
E030022I16Rik	ENSMUSG00000111264.1	RIKEN cDNA E030022I16 gene [Source:MGI Symbol;Acc:MGI:2444690]	NA	TEC	2766	2.21	0.00587906	1072.14	421.74	805.6	965.1	1445.8	576.5	267
Padi2	ENSMUSG00000028927.6	peptidyl arginine deiminase, type II [Source:MGI Symbol;Acc:MGI:1338892]	18600	protein_coding	4774	-2.21	9.15897e-05	403.88	946.04	506.8	442.5	262.3	1005.7	886.4
Gm45342	ENSMUSG00000109679.1	predicted gene 45342 [Source:MGI Symbol;Acc:MGI:5791178]	NA	TEC	1363	2.21	0.0353821	227.4	75.09	174.1	231.7	276.3	94	56.2
Egfl8	ENSMUSG00000015467.14	EGF-like domain 8 [Source:MGI Symbol;Acc:MGI:1932094]	81701	protein_coding	1478	-2.21	0.0574254	20.94	72.45	35.4	7.4	20	91.5	53.4
Slc27a3	ENSMUSG00000027932.14	solute carrier family 27 (fatty acid transporter), member 3 [Source:MGI Symbol;Acc:MGI:1347358]	26568	protein_coding	2487	2.21	0.000273033	501.46	211.07	529.5	501.7	473.2	186.3	235.8
Tmem106b	ENSMUSG00000029571.14	transmembrane protein 106B [Source:MGI Symbol;Acc:MGI:1919150]	71900	protein_coding	6002	-2.21	8.286e-06	366.86	850.19	308.6	414.1	377.8	724.5	975.9
Man2b2	ENSMUSG00000029119.9	mannosidase 2, alpha B2 [Source:MGI Symbol;Acc:MGI:1195262]	17160	protein_coding	3330	-2.2	3.185e-07	699.41	1608.87	782.9	798.7	516.6	1583	1634.8
Sult1a1	ENSMUSG00000030711.15	sulfotransferase family 1A, phenol-preferring, member 1 [Source:MGI Symbol;Acc:MGI:102896]	20887	protein_coding	1370	-2.2	0.0415651	88.64	268.49	93.4	53	119.5	234.6	302.4
Gm48569	ENSMUSG00000114537.1	predicted gene, 48569 [Source:MGI Symbol;Acc:MGI:6098130]	NA	TEC	1375	-2.2	0.00155646	128.98	313.05	117.5	155.3	114.1	366	260.1
Gm43375	ENSMUSG00000106262.1	predicted gene 43375 [Source:MGI Symbol;Acc:MGI:5663512]	NA	TEC	2480	2.2	0.050231	108.96	31.41	90.6	88.7	147.5	35.8	27
Ets1	ENSMUSG00000032035.15	E26 avian leukemia oncogene 1, 5' domain [Source:MGI Symbol;Acc:MGI:95455]	23871	protein_coding	5080	-2.2	0.00367697	546.57	1359.57	596	613.8	429.9	1420.8	1298.4
Piga	ENSMUSG00000031381.16	phosphatidylinositol glycan anchor biosynthesis, class A [Source:MGI Symbol;Acc:MGI:99461]	18700	protein_coding	3903	2.2	0.000574121	391.12	164.61	361	313.1	499.3	161.4	167.8
Ahnak2	ENSMUSG00000072812.4	AHNAK nucleoprotein 2 [Source:MGI Symbol;Acc:MGI:2144831]	100041194	protein_coding	5443	-2.2	0.000150403	310.53	727.93	311.5	345.1	275	659.6	796.2
Snapin	ENSMUSG00000001018.15	SNAP-associated protein [Source:MGI Symbol;Acc:MGI:1333745]	20615	protein_coding	1928	-2.2	0.00358961	173.84	425.81	240.7	194.7	86.1	425.1	426.5
Gatc	ENSMUSG00000029536.8	glutamyl-tRNA(Gln) amidotransferase, subunit C [Source:MGI Symbol;Acc:MGI:1923776]	384281	protein_coding	1797	-2.19	0.00132319	66.79	161	53.8	83.8	62.7	163.9	158.1
Dazap2	ENSMUSG00000000346.9	DAZ associated protein 2 [Source:MGI Symbol;Acc:MGI:1344344]	23994	protein_coding	2135	-2.19	6.749e-07	1953.49	4452.25	2071.2	2097.8	1691.4	4367.1	4537.4
Gm47075	ENSMUSG00000114169.1	predicted gene, 47075 [Source:MGI Symbol;Acc:MGI:6095795]	NA	TEC	2015	2.19	0.00988463	196.86	76.89	165.6	196	228.9	90.7	63.1
Ttll7	ENSMUSG00000036745.15	tubulin tyrosine ligase-like family, member 7 [Source:MGI Symbol;Acc:MGI:1918142]	70892	protein_coding	7394	-2.19	0.0715692	22.21	98.18	4.2	12.3	50.1	92.3	104
A530032D15Rik	ENSMUSG00000089844.7	RIKEN cDNA A530032D15Rik gene [Source:MGI Symbol;Acc:MGI:3037746]	381287	protein_coding	1492	2.19	0.00698593	122.81	48.95	93.4	104.8	170.2	46.6	51.3
Chd7	ENSMUSG00000041235.12	chromodomain helicase DNA binding protein 7 [Source:MGI Symbol;Acc:MGI:2444748]	320790	protein_coding	10216	2.19	2.0245e-06	12769.5	5593.74	10094.2	11534.4	16679.7	6109.8	5077.7
Rccd1	ENSMUSG00000038930.11	RCC1 domain containing 1 [Source:MGI Symbol;Acc:MGI:2444156]	269955	protein_coding	3367	2.19	0.000888971	202.86	85.01	195.4	208.3	204.9	92.3	77.7
Spata13	ENSMUSG00000021990.15	spermatogenesis associated 13 [Source:MGI Symbol;Acc:MGI:104838]	219140	protein_coding	7517	-2.19	2.1245e-06	1089.01	2495.44	1241.6	984.8	1040.6	2436.4	2554.4
Ugp2	ENSMUSG00000001891.16	UDP-glucose pyrophosphorylase 2 [Source:MGI Symbol;Acc:MGI:2183447]	216558	protein_coding	2683	-2.19	1.695e-07	490.06	1109.39	552.1	454.8	463.2	947.5	1271.3
Cox6a1	ENSMUSG00000041697.8	cytochrome c oxidase subunit 6A1 [Source:MGI Symbol;Acc:MGI:103099]	12861	protein_coding	620	-2.19	2.2368e-06	455.41	1038.9	410.6	564.5	391.1	1029.8	1048
Clnk	ENSMUSG00000039315.15	cytokine-dependent hematopoietic cell linker [Source:MGI Symbol;Acc:MGI:1351468]	27278	protein_coding	1700	-2.19	0.0371929	42.12	123.36	31.1	59.2	36	86.5	160.2
Cln8	ENSMUSG00000026317.7	ceroid-lipofuscinosis, neuronal 8 [Source:MGI Symbol;Acc:MGI:1349447]	26889	protein_coding	6857	-2.19	0.00338268	534.97	1311.88	816.9	565.8	222.3	1314.3	1309.5
Hist1h4k	ENSMUSG00000064288.4	histone cluster 1, H4k [Source:MGI Symbol;Acc:MGI:2448439]	319160	protein_coding	312	-2.19	0.000401961	228.36	540.42	164.2	278.6	242.3	560.7	520.2
Bckdhb	ENSMUSG00000032263.14	branched chain ketoacid dehydrogenase E1, beta polypeptide [Source:MGI Symbol;Acc:MGI:88137]	12040	protein_coding	1477	-2.19	0.000632965	168.67	402.37	141.6	168.9	195.6	397.6	407.1
Rnase4	ENSMUSG00000021876.15	ribonuclease, RNase A family 4 [Source:MGI Symbol;Acc:MGI:1926217]	58809	protein_coding	1518	-2.19	0.00217248	174.92	420.69	206.7	156.5	161.5	371.8	469.5
Fam171a1	ENSMUSG00000050530.14	family with sequence similarity 171, member A1 [Source:MGI Symbol;Acc:MGI:2442917]	269233	protein_coding	4149	-2.19	0.052274	36.32	117.81	14.2	32	62.7	103.1	132.5
Sepsecs	ENSMUSG00000029173.12	Sep (O-phosphoserine) tRNA:Sec (selenocysteine) tRNA synthase [Source:MGI Symbol;Acc:MGI:1098791]	211006	protein_coding	5252	2.19	2.05018e-05	1256.14	546.18	1187.8	1179.6	1401	546.5	545.8
Alox5ap	ENSMUSG00000060063.9	arachidonate 5-lipoxygenase activating protein [Source:MGI Symbol;Acc:MGI:107505]	11690	protein_coding	1251	-2.19	6.7e-09	1841.81	4142.47	2127.8	1919.1	1478.5	3952.9	4332.1
Etv3	ENSMUSG00000003382.18	ets variant 3 [Source:MGI Symbol;Acc:MGI:1350926]	27049	protein_coding	7263	2.19	0.000168774	30172.2	12931.4	20300.2	27079.7	43136.7	14909.8	10952.9
Slc40a1	ENSMUSG00000025993.10	solute carrier family 40 (iron-regulated transporter), member 1 [Source:MGI Symbol;Acc:MGI:1315204]	53945	protein_coding	3928	-2.19	0.074865	8.36	42.37	4.2	6.2	14.7	42.4	42.3
Gm26982	ENSMUSG00000097994.1	predicted gene, 26982 [Source:MGI Symbol;Acc:MGI:5504097]	NA	antisense	1151	2.18	0.00566562	452.53	181.87	397.8	394.4	565.4	210.5	153.3
Ctse	ENSMUSG00000004552.16	cathepsin E [Source:MGI Symbol;Acc:MGI:107361]	13034	protein_coding	2126	-2.18	0.00998296	38.38	98.38	52.4	16	46.7	123.9	72.8
Tmem185a	ENSMUSG00000073139.9	transmembrane protein 185A [Source:MGI Symbol;Acc:MGI:2448555]	236848	protein_coding	2429	-2.18	3.43751e-05	115.41	264.04	123.2	127	96.1	272.8	255.2
Adgrg5	ENSMUSG00000061577.12	adhesion G protein-coupled receptor G5 [Source:MGI Symbol;Acc:MGI:2685955]	382045	protein_coding	2917	2.18	0.000707291	641.97	272	641.3	606.4	678.2	322.8	221.3
Gm45220	ENSMUSG00000109279.1	predicted gene 45220 [Source:MGI Symbol;Acc:MGI:5753796]	NA	TEC	2509	2.18	0.0477395	3457.7	1052.19	3056.6	2881.8	4434.8	1394.2	710.2
Rasgrp2	ENSMUSG00000032946.16	RAS, guanyl releasing protein 2 [Source:MGI Symbol;Acc:MGI:1333849]	19395	protein_coding	8815	-2.18	2.52103e-05	567.89	1302.78	647	626.1	430.5	1638.7	966.8
Axdnd1	ENSMUSG00000026601.14	axonemal dynein light chain domain containing 1 [Source:MGI Symbol;Acc:MGI:1924602]	77352	protein_coding	3586	2.18	0.0369091	66.8	22.47	76.4	50.5	73.4	11.6	33.3
Bgn	ENSMUSG00000031375.17	biglycan [Source:MGI Symbol;Acc:MGI:88158]	12111	protein_coding	2666	2.18	0.0348266	605.49	206.77	444.5	607.7	764.3	188.8	224.7
Fam129a	ENSMUSG00000026483.13	family with sequence similarity 129, member A [Source:MGI Symbol;Acc:MGI:2137237]	63913	protein_coding	6531	-2.18	1e-10	5208.57	11598.3	4768.2	4834.2	6023.4	10766.4	12430.2
Scn3a	ENSMUSG00000057182.14	sodium channel, voltage-gated, type III, alpha [Source:MGI Symbol;Acc:MGI:98249]	20269	protein_coding	9560	2.18	0.0427633	93.73	30.23	131.7	48.1	101.5	21.6	38.8
Gm1966	ENSMUSG00000073902.5	predicted gene 1966 [Source:MGI Symbol;Acc:MGI:3584360]	NA	unprocessed_pseudogene	7293	-2.18	8.1757e-06	2865.34	6564.47	2345.9	2717.8	3532.3	5860.3	7268.7
Gm38381	ENSMUSG00000102594.1	predicted gene, 38381 [Source:MGI Symbol;Acc:MGI:5611609]	NA	TEC	2275	-2.18	0.0201023	54.74	146.03	45.3	62.9	56.1	138.1	154
Myo1e	ENSMUSG00000032220.10	myosin IE [Source:MGI Symbol;Acc:MGI:106621]	71602	protein_coding	4699	2.18	1.606e-05	4403.85	1930.48	4326.5	4473	4412.1	1826.7	2034.3
Clec5a	ENSMUSG00000029915.14	C-type lectin domain family 5, member a [Source:MGI Symbol;Acc:MGI:1345151]	23845	protein_coding	3747	-2.18	0.00988291	278.56	705.82	410.6	298.3	126.8	606.4	805.2
Gm37204	ENSMUSG00000103657.1	predicted gene, 37204 [Source:MGI Symbol;Acc:MGI:5610432]	NA	TEC	3961	2.18	0.0237791	402.62	146.72	458.7	374.7	374.5	154.7	138.7
Dnajc19	ENSMUSG00000027679.13	DnaJ heat shock protein family (Hsp40) member C19 [Source:MGI Symbol;Acc:MGI:1914963]	67713	protein_coding	2499	-2.17	0.00283785	69.92	167.39	99.1	57.9	52.7	153.1	181.7
Smg8	ENSMUSG00000020495.13	smg-8 homolog, nonsense mediated mRNA decay factor (C. elegans) [Source:MGI Symbol;Acc:MGI:1921383]	74133	protein_coding	3218	-2.17	0.000706324	172.15	403.9	232.2	145.4	138.8	374.3	433.5
Tvp23a	ENSMUSG00000050908.12	trans-golgi network vesicle protein 23A [Source:MGI Symbol;Acc:MGI:3665441]	383103	protein_coding	3315	2.17	0.0403455	47.33	6.45	38.2	44.4	59.4	6.7	6.2
Gm37139	ENSMUSG00000102875.1	predicted gene, 37139 [Source:MGI Symbol;Acc:MGI:5610367]	NA	TEC	4419	2.17	0.0256076	79.99	29.05	77.9	81.3	80.8	28.3	29.8
Slc23a4	ENSMUSG00000029847.13	solute carrier family 23 member 4 [Source:MGI Symbol;Acc:MGI:1917272]	243753	protein_coding	2175	2.17	0.0591217	42.75	10.26	36.8	32	59.4	6.7	13.9
Gm43413	ENSMUSG00000104951.1	predicted gene 43413 [Source:MGI Symbol;Acc:MGI:5663550]	NA	TEC	1566	2.17	0.0389424	108.57	36.54	83.5	106	136.2	39.1	34
G6pdx	ENSMUSG00000031400.10	glucose-6-phosphate dehydrogenase X-linked [Source:MGI Symbol;Acc:MGI:105979]	14381	protein_coding	2652	-2.17	9e-10	811.65	1804.77	911.7	746.9	776.3	1716.1	1893.5
Herc6	ENSMUSG00000029798.11	hect domain and RLD 6 [Source:MGI Symbol;Acc:MGI:1914388]	67138	protein_coding	4767	2.17	0.00115033	544.94	229.79	529.5	522.6	582.7	219.6	240
C2cd2l	ENSMUSG00000032120.11	C2 calcium-dependent domain containing 2-like [Source:MGI Symbol;Acc:MGI:1919014]	71764	protein_coding	4337	-2.17	6.9719e-06	488.33	1108.03	557.8	537.4	369.8	1098	1118
Slamf9	ENSMUSG00000026548.4	SLAM family member 9 [Source:MGI Symbol;Acc:MGI:1923692]	98365	protein_coding	1313	-2.17	0.00667615	374.25	928.25	477.1	351.3	294.4	866.8	989.7
Gm38365	ENSMUSG00000103591.1	predicted gene, 38365 [Source:MGI Symbol;Acc:MGI:5611593]	NA	TEC	2993	2.17	0.00601791	366.72	148.52	344	306.9	449.2	163.9	133.2
Mrpl14	ENSMUSG00000023939.7	mitochondrial ribosomal protein L14 [Source:MGI Symbol;Acc:MGI:1333864]	68463	protein_coding	645	-2.17	0.00441069	101.52	245.66	131.7	112.2	60.7	285.3	206
3110062G12Rik	ENSMUSG00000103634.1	RIKEN cDNA 3110062G12 gene [Source:MGI Symbol;Acc:MGI:1920438]	NA	TEC	1419	2.17	0.0291095	112.62	40.7	53.8	99.8	184.2	39.1	42.3
Fchsd2	ENSMUSG00000030691.15	FCH and double SH3 domains 2 [Source:MGI Symbol;Acc:MGI:2448475]	207278	protein_coding	4453	2.17	1.18e-08	2842.23	1277.24	2646	2561.3	3319.4	1202	1352.5
Mdh1	ENSMUSG00000020321.15	malate dehydrogenase 1, NAD (soluble) [Source:MGI Symbol;Acc:MGI:97051]	17449	protein_coding	2122	-2.17	5.9e-09	584.56	1300.79	596	543.6	614.1	1289.3	1312.2
Itih5	ENSMUSG00000025780.7	inter-alpha (globulin) inhibitor H5 [Source:MGI Symbol;Acc:MGI:1925751]	209378	protein_coding	7900	-2.17	0.0505202	4.13	37.1	9.9	2.5	0	37.4	36.8
Gm9800	ENSMUSG00000045799.6	predicted gene 9800 [Source:MGI Symbol;Acc:MGI:3710580]	NA	processed_pseudogene	336	2.16	0.0446042	45.13	14.63	51	44.4	40	13.3	16
Gm13033	ENSMUSG00000083816.3	predicted gene 13033 [Source:MGI Symbol;Acc:MGI:3649305]	NA	processed_pseudogene	1057	-2.16	0.0649232	7.39	26.07	11.3	6.2	4.7	34.1	18
Gm37472	ENSMUSG00000102151.1	predicted gene, 37472 [Source:MGI Symbol;Acc:MGI:5610700]	NA	TEC	4052	2.16	0.00521592	3476.11	1415.68	3280.3	3205.9	3942.2	1691.1	1140.2
Bzw2	ENSMUSG00000020547.5	basic leucine zipper and W2 domains 2 [Source:MGI Symbol;Acc:MGI:1914162]	66912	protein_coding	2533	-2.16	1.81588e-05	490.39	1118.47	458.7	403.1	609.4	973.2	1263.7
Ubfd1	ENSMUSG00000030870.12	ubiquitin family domain containing 1 [Source:MGI Symbol;Acc:MGI:107301]	28018	protein_coding	4849	2.16	1.9013e-06	1426.56	635.63	1248.7	1310.2	1720.8	629.7	641.6
Snx10	ENSMUSG00000038301.15	sorting nexin 10 [Source:MGI Symbol;Acc:MGI:1919232]	71982	protein_coding	6512	-2.16	7.87e-08	1435.22	3173.37	1555.9	1264.6	1485.1	2844.9	3501.9
Tcn2	ENSMUSG00000020432.12	transcobalamin 2 [Source:MGI Symbol;Acc:MGI:98534]	21452	protein_coding	2027	-2.16	3.3462e-06	406.77	911.85	477.1	382.1	361.1	969.9	853.8
Cdkl5	ENSMUSG00000031292.14	cyclin-dependent kinase-like 5 [Source:MGI Symbol;Acc:MGI:1278336]	382253	protein_coding	9796	-2.16	0.00125992	119.43	284.64	87.8	118.3	152.2	249.6	319.7
Rpl34-ps1	ENSMUSG00000068396.9	ribosomal protein L34, pseudogene 1 [Source:MGI Symbol;Acc:MGI:3704270]	619547	processed_pseudogene	354	-2.16	0.0655086	4.65	16.64	4.2	3.7	6	16.6	16.6
Rxra	ENSMUSG00000015846.14	retinoid X receptor alpha [Source:MGI Symbol;Acc:MGI:98214]	20181	protein_coding	4905	-2.16	1.417e-07	1510.5	3366.96	1802.2	1599.9	1129.4	3275.8	3458.2
Ttn	ENSMUSG00000051747.14	titin [Source:MGI Symbol;Acc:MGI:98864]	22138	protein_coding	106824	2.16	0.041486	146.97	48.47	148.7	170.1	122.1	49.1	47.9
Rnf144a	ENSMUSG00000020642.13	ring finger protein 144A [Source:MGI Symbol;Acc:MGI:1344401]	108089	protein_coding	5164	-2.16	0.00125805	154.85	366.38	120.3	171.3	172.9	398.4	334.3
Ost4	ENSMUSG00000038803.7	oligosaccharyltransferase complex subunit 4 (non-catalytic) [Source:MGI Symbol;Acc:MGI:1914945]	67695	protein_coding	1144	-2.16	6.8891e-06	320.36	725.27	338.4	289.7	333.1	781.9	668.6
Kcnj2	ENSMUSG00000041695.2	potassium inwardly-rectifying channel, subfamily J, member 2 [Source:MGI Symbol;Acc:MGI:104744]	16518	protein_coding	5444	-2.16	0.00480953	138.37	335.06	175.6	145.4	94.1	259.5	410.6
Gm37738	ENSMUSG00000104503.1	predicted gene, 37738 [Source:MGI Symbol;Acc:MGI:5610966]	NA	TEC	4716	2.16	0.0164319	471.02	180.76	373.8	514	525.3	205.5	156.1
Abhd6	ENSMUSG00000025277.14	abhydrolase domain containing 6 [Source:MGI Symbol;Acc:MGI:1913332]	66082	protein_coding	2226	-2.15	0.0600741	23.98	80.57	9.9	24.7	37.4	76.5	84.6
Zcchc14	ENSMUSG00000061410.6	zinc finger, CCHC domain containing 14 [Source:MGI Symbol;Acc:MGI:2159407]	142682	protein_coding	7444	-2.15	0.0472034	146.92	441.34	164.2	166.4	110.1	457.5	425.2
Gab3	ENSMUSG00000032750.13	growth factor receptor bound protein 2-associated protein 3 [Source:MGI Symbol;Acc:MGI:2387324]	210710	protein_coding	2153	-2.15	0.000550132	98.81	228.34	118.9	88.7	88.8	198	258.7
Irf4	ENSMUSG00000021356.10	interferon regulatory factor 4 [Source:MGI Symbol;Acc:MGI:1096873]	16364	protein_coding	4764	2.15	0.00189053	5302.65	2246.81	3804.1	5089.3	7014.6	2357.4	2136.2
Hck	ENSMUSG00000003283.14	hemopoietic cell kinase [Source:MGI Symbol;Acc:MGI:96052]	15162	protein_coding	2092	-2.15	1.54652e-05	1621.89	3670.89	2134.9	1590	1140.7	3782.4	3559.4
Rpl13	ENSMUSG00000000740.12	ribosomal protein L13 [Source:MGI Symbol;Acc:MGI:105922]	270106	protein_coding	1969	-2.15	2.007e-07	2950	6595.56	3227.9	3255.2	2366.9	6810.2	6380.9
Nrip1	ENSMUSG00000048490.14	nuclear receptor interacting protein 1 [Source:MGI Symbol;Acc:MGI:1315213]	268903	protein_coding	7868	-2.15	8e-10	1552.23	3426.85	1437	1472.9	1746.8	3679.2	3174.5
Gm28151	ENSMUSG00000100213.1	predicted gene 28151 [Source:MGI Symbol;Acc:MGI:5578857]	NA	lincRNA	951	2.15	0.0512661	39.8	12.55	29.7	29.6	60.1	17.5	7.6
Sp4	ENSMUSG00000025323.10	trans-acting transcription factor 4 [Source:MGI Symbol;Acc:MGI:107595]	20688	protein_coding	5694	-2.15	7.1376e-06	220.44	495.85	219.4	216.9	224.9	450	541.7
Gm45853	ENSMUSG00000110635.1	predicted gene 45853 [Source:MGI Symbol;Acc:MGI:5804968]	NA	TEC	3171	2.15	0.0141705	255.01	99.92	229.3	236.7	299	96.5	103.3
Ubxn8	ENSMUSG00000052906.7	UBX domain protein 8 [Source:MGI Symbol;Acc:MGI:1337129]	108159	protein_coding	2808	-2.15	8.06204e-05	111.98	255.79	134.5	74	127.5	244.6	267
Rpsa-ps10	ENSMUSG00000047676.6	ribosomal protein SA, pseudogene 10 [Source:MGI Symbol;Acc:MGI:3704228]	NA	processed_pseudogene	885	-2.15	0.0494203	7.27	22.19	7.1	7.4	7.3	29.1	15.3
Gm12715	ENSMUSG00000059195.10	predicted gene 12715 [Source:MGI Symbol;Acc:MGI:3650759]	NA	processed_pseudogene	1128	-2.15	0.000107431	114.29	262.65	101.9	104.8	136.2	268.7	256.6
Stat2	ENSMUSG00000040033.16	signal transducer and activator of transcription 2 [Source:MGI Symbol;Acc:MGI:103039]	20847	protein_coding	4397	2.15	0.00022857	3109.15	1355.53	3031.1	2940.9	3355.4	1489	1222.1
Aifm2	ENSMUSG00000020085.15	apoptosis-inducing factor, mitochondrion-associated 2 [Source:MGI Symbol;Acc:MGI:1918611]	71361	protein_coding	3086	-2.15	0.000124814	215.23	490.71	256.2	181.2	208.3	475.8	505.6
Gm37265	ENSMUSG00000102607.1	predicted gene, 37265 [Source:MGI Symbol;Acc:MGI:5610493]	NA	TEC	885	2.15	0.0523381	133.33	39.66	154.3	144.2	101.5	51.6	27.7
Fmo5	ENSMUSG00000028088.14	flavin containing monooxygenase 5 [Source:MGI Symbol;Acc:MGI:1310004]	14263	protein_coding	5197	-2.15	0.000431889	88.62	203.23	97.7	88.7	79.4	192.2	214.3
Capns1	ENSMUSG00000001794.13	calpain, small subunit 1 [Source:MGI Symbol;Acc:MGI:88266]	12336	protein_coding	1600	-2.15	4.865e-07	1240.26	2755.52	1509.2	1194.4	1017.2	2715.9	2795.1
Slc29a1	ENSMUSG00000023942.15	solute carrier family 29 (nucleoside transporters), member 1 [Source:MGI Symbol;Acc:MGI:1927073]	63959	protein_coding	2216	-2.14	0.0020046	616.5	1457.86	659.7	711.2	478.6	1389.2	1526.6
Trim11	ENSMUSG00000020455.16	tripartite motif-containing 11 [Source:MGI Symbol;Acc:MGI:2137355]	94091	protein_coding	3522	2.14	0.000890296	1670.55	718.16	1427.1	1668.9	1915.7	880.1	556.2
Fam210b	ENSMUSG00000027495.4	family with sequence similarity 210, member B [Source:MGI Symbol;Acc:MGI:1914267]	67017	protein_coding	3617	-2.14	0.00251268	61.32	143.39	60.9	85	38	139.7	147
Col6a2	ENSMUSG00000020241.13	collagen, type VI, alpha 2 [Source:MGI Symbol;Acc:MGI:88460]	12834	protein_coding	4912	2.14	0.0306316	185.17	67.12	131.7	168.9	255	48.2	86
Myadm	ENSMUSG00000068566.12	myeloid-associated differentiation marker [Source:MGI Symbol;Acc:MGI:1355332]	50918	protein_coding	4028	-2.14	5.7e-09	2970.31	6555.56	2998.5	3432.7	2479.7	6224.6	6886.5
Emp3	ENSMUSG00000040212.12	epithelial membrane protein 3 [Source:MGI Symbol;Acc:MGI:1098729]	13732	protein_coding	784	-2.14	2.7978e-06	749.93	1671.71	775.8	841.8	632.1	1830	1513.4
Bahcc1	ENSMUSG00000039741.15	BAH domain and coiled-coil containing 1 [Source:MGI Symbol;Acc:MGI:2679272]	268515	protein_coding	10726	2.14	0.000355304	456.81	199.06	390.7	516.4	463.2	225.4	172.7
Cpne3	ENSMUSG00000028228.5	copine III [Source:MGI Symbol;Acc:MGI:1917818]	70568	protein_coding	5648	-2.14	4.53e-08	1247.39	2753.11	1248.7	1240	1253.5	2411.5	3094.7
Gm37858	ENSMUSG00000103767.1	predicted gene, 37858 [Source:MGI Symbol;Acc:MGI:5611086]	NA	TEC	1231	2.14	0.0488017	44.42	7.28	25.5	28.3	79.4	8.3	6.2
3830406C13Rik	ENSMUSG00000033111.16	RIKEN cDNA 3830406C13 gene [Source:MGI Symbol;Acc:MGI:1917937]	218734	protein_coding	2477	-2.14	0.000268284	101.85	232.36	94.9	123.3	87.4	196.3	268.4
Plekha4	ENSMUSG00000040428.19	pleckstrin homology domain containing, family A (phosphoinositide binding specific) member 4 [Source:MGI Symbol;Acc:MGI:1916467]	69217	protein_coding	2660	2.14	0.0586169	29.68	8.6	26.9	23.4	38.7	7.5	9.7
Arhgap5	ENSMUSG00000035133.9	Rho GTPase activating protein 5 [Source:MGI Symbol;Acc:MGI:1332637]	11855	protein_coding	9323	-2.14	2.86591e-05	1036.53	2334.97	1042	1015.6	1052	1824.2	2845.7
Rab5c	ENSMUSG00000019173.11	RAB5C, member RAS oncogene family [Source:MGI Symbol;Acc:MGI:105306]	19345	protein_coding	1967	-2.14	1.34e-07	1440.25	3185.7	1672	1403.9	1244.9	3156	3215.4
Tut4	ENSMUSG00000034610.14	terminal uridylyl transferase 4 [Source:MGI Symbol;Acc:MGI:2445126]	230594	protein_coding	6054	2.14	2.709e-07	2622.54	1187.32	2289.2	2415.8	3162.5	1296.8	1077.8
Chpf	ENSMUSG00000032997.16	chondroitin polymerizing factor [Source:MGI Symbol;Acc:MGI:106576]	74241	protein_coding	3333	-2.14	0.00905435	148.19	365.48	172.7	150.4	121.5	383.5	347.5
Ripor2	ENSMUSG00000036006.19	RHO family interacting cell polarization regulator 2 [Source:MGI Symbol;Acc:MGI:2444879]	193385	protein_coding	5608	-2.14	0.00535175	328.69	788.24	509.7	267.5	208.9	801.1	775.4
Mrpl35	ENSMUSG00000052962.3	mitochondrial ribosomal protein L35 [Source:MGI Symbol;Acc:MGI:1913473]	66223	protein_coding	3721	-2.14	0.00337059	66.91	160.11	79.3	40.7	80.8	140.6	179.6
Tinf2	ENSMUSG00000007589.9	Terf1 (TRF1)-interacting nuclear factor 2 [Source:MGI Symbol;Acc:MGI:107246]	28113	protein_coding	3374	2.14	5.5042e-06	1331.48	597.06	1131.2	1408.8	1454.4	633	561.1
Siae	ENSMUSG00000001942.8	sialic acid acetylesterase [Source:MGI Symbol;Acc:MGI:104803]	22619	protein_coding	4947	-2.14	0.000670307	196.29	449.95	274.7	178.7	135.5	410.9	489
Rpl14	ENSMUSG00000025794.9	ribosomal protein L14 [Source:MGI Symbol;Acc:MGI:1914365]	67115	protein_coding	1271	-2.14	0	2024.75	4411.03	2133.5	1953.6	1987.1	4175.8	4646.3
Icam2	ENSMUSG00000001029.15	intercellular adhesion molecule 2 [Source:MGI Symbol;Acc:MGI:96394]	15896	protein_coding	1282	-2.14	0.0013657	38.31	88.89	42.5	35.7	36.7	89	88.8
Zdhhc9	ENSMUSG00000036985.12	zinc finger, DHHC domain containing 9 [Source:MGI Symbol;Acc:MGI:2444393]	208884	protein_coding	3432	-2.13	2e-09	518.05	1131.63	547.9	501.7	504.6	1039.8	1223.5
Bcl2l11	ENSMUSG00000027381.16	BCL2-like 11 (apoptosis facilitator) [Source:MGI Symbol;Acc:MGI:1197519]	12125	protein_coding	5036	2.13	2.30432e-05	4421.63	1973.88	3753.1	4047.8	5464	2148.6	1799.1
Zbtb18	ENSMUSG00000063659.11	zinc finger and BTB domain containing 18 [Source:MGI Symbol;Acc:MGI:1353609]	30928	protein_coding	4944	2.13	1.09725e-05	3616.92	1620.19	2940.5	3351.4	4558.9	1761	1479.4
Timm8b	ENSMUSG00000039016.5	translocase of inner mitochondrial membrane 8B [Source:MGI Symbol;Acc:MGI:1353424]	30057	protein_coding	518	-2.13	0.000395179	64.34	149.21	59.5	55.5	78.1	155.6	142.9
Gm38009	ENSMUSG00000103818.1	predicted gene, 38009 [Source:MGI Symbol;Acc:MGI:5611237]	NA	TEC	3341	2.13	0.0616353	33.55	7.56	49.6	19.7	31.4	3.3	11.8
Klf3	ENSMUSG00000029178.14	Kruppel-like factor 3 (basic) [Source:MGI Symbol;Acc:MGI:1342773]	16599	protein_coding	5221	-2.13	1.7942e-06	1555	3447.52	1851.8	1472.9	1340.3	3919.6	2975.4
Dram1	ENSMUSG00000020057.2	DNA-damage regulated autophagy modulator 1 [Source:MGI Symbol;Acc:MGI:1918962]	71712	protein_coding	2807	-2.13	1.13e-06	414.42	912.36	488.4	419.1	335.7	896.7	928
Gm13456	ENSMUSG00000082536.1	predicted gene 13456 [Source:MGI Symbol;Acc:MGI:3651389]	NA	processed_pseudogene	1365	-2.13	0.000215564	73.32	167.87	65.1	72.7	82.1	158.9	176.9
Gm23553	ENSMUSG00000088442.1	predicted gene, 23553 [Source:MGI Symbol;Acc:MGI:5453330]	NA	misc_RNA	295	2.13	0.0408749	105.3	36.2	126	108.5	81.4	30.8	41.6
Glipr1	ENSMUSG00000056888.11	GLI pathogenesis-related 1 (glioma) [Source:MGI Symbol;Acc:MGI:1920940]	73690	protein_coding	1183	-2.13	9.666e-06	460.69	1027.13	462.9	417.8	501.3	967.4	1086.8
Plekho1	ENSMUSG00000015745.9	pleckstrin homology domain containing, family O member 1 [Source:MGI Symbol;Acc:MGI:1914470]	67220	protein_coding	1931	2.13	8e-09	2402.33	1099.98	2449.2	2282.7	2475	1113.8	1086.1
Gm37368	ENSMUSG00000102509.1	predicted gene, 37368 [Source:MGI Symbol;Acc:MGI:5610596]	NA	TEC	3212	2.13	0.0464452	202.87	66.42	148.7	208.3	251.6	85.7	47.2
Rac2	ENSMUSG00000033220.7	Rac family small GTPase 2 [Source:MGI Symbol;Acc:MGI:97846]	19354	protein_coding	3038	-2.13	3.22509e-05	1171.57	2632.76	1117	1204.2	1193.5	2707.6	2557.9
Tyms	ENSMUSG00000025747.12	thymidylate synthase [Source:MGI Symbol;Acc:MGI:98878]	22171	protein_coding	3884	2.13	0.0120811	391.88	157.68	286	419.1	470.6	132.3	183.1
Cd63	ENSMUSG00000025351.14	CD63 antigen [Source:MGI Symbol;Acc:MGI:99529]	12512	protein_coding	2894	2.13	0.0114875	2053.33	827.79	2798.9	2053.5	1307.6	730.4	925.2
5430416N02Rik	ENSMUSG00000097772.7	RIKEN cDNA 5430416N02 gene [Source:MGI Symbol;Acc:MGI:1918676]	NA	lincRNA	3486	2.13	0.0223613	265.05	101.3	271.8	297.1	226.3	129.8	72.8
Fitm2	ENSMUSG00000048486.6	fat storage-inducing transmembrane protein 2 [Source:MGI Symbol;Acc:MGI:2444508]	228859	protein_coding	3967	-2.13	0.0134513	38.63	96.73	42.5	32	41.4	95.7	97.8
Praf2	ENSMUSG00000031149.7	PRA1 domain family 2 [Source:MGI Symbol;Acc:MGI:1859607]	54637	protein_coding	1339	-2.13	0.0414836	28.09	79.95	15.6	40.7	28	85.7	74.2
Nupr1	ENSMUSG00000030717.9	nuclear protein transcription regulator 1 [Source:MGI Symbol;Acc:MGI:1891834]	56312	protein_coding	2449	-2.13	2.8619e-06	209.77	462.82	216.6	230.5	182.2	503.3	422.4
Mmp25	ENSMUSG00000023903.8	matrix metallopeptidase 25 [Source:MGI Symbol;Acc:MGI:2443938]	240047	protein_coding	4528	2.12	0.0142607	2162.27	880.08	1599.8	2205.1	2681.9	1000.7	759.5
Eif1b	ENSMUSG00000006941.5	eukaryotic translation initiation factor 1B [Source:MGI Symbol;Acc:MGI:1916219]	68969	protein_coding	1035	-2.12	2.59035e-05	141.49	316.81	124.6	150.4	149.5	306.9	326.7
Bend4	ENSMUSG00000092060.4	BEN domain containing 4 [Source:MGI Symbol;Acc:MGI:3648414]	666938	protein_coding	9075	2.12	0.00128131	999.87	432.72	876.3	899.8	1223.5	499.9	365.5
Gimap4	ENSMUSG00000054435.16	GTPase, IMAP family member 4 [Source:MGI Symbol;Acc:MGI:1349656]	107526	protein_coding	1804	-2.12	0.0204666	95.24	244.43	96.3	106	83.4	208	280.9
Lag3	ENSMUSG00000030124.2	lymphocyte-activation gene 3 [Source:MGI Symbol;Acc:MGI:106588]	16768	protein_coding	2001	2.12	0.0282549	319.64	119.39	353.9	326.6	278.3	143.1	95.7
Junos	ENSMUSG00000087366.7	jun proto-oncogene, opposite strand [Source:MGI Symbol;Acc:MGI:2652837]	NA	antisense	864	2.12	0.0155361	147.3	58.25	188.3	120.8	132.8	49.9	66.6
Cd86	ENSMUSG00000022901.13	CD86 antigen [Source:MGI Symbol;Acc:MGI:101773]	12524	protein_coding	2539	2.12	0.000496316	7903.1	3468.21	5399.6	7505.1	10804.5	3830.6	3105.8
Tagln2	ENSMUSG00000026547.15	transgelin 2 [Source:MGI Symbol;Acc:MGI:1312985]	21346	protein_coding	1586	-2.12	4.522e-07	3307.52	7262.84	3199.6	3606.5	3116.5	7078.1	7447.6
Zfp729b	ENSMUSG00000058093.13	zinc finger protein 729b [Source:MGI Symbol;Acc:MGI:2145180]	100416706	protein_coding	4835	-2.12	0.000728869	79.21	179.32	97.7	75.2	64.7	142.2	216.4
Fam234b	ENSMUSG00000030207.15	family with sequence similarity 234, member B [Source:MGI Symbol;Acc:MGI:1921775]	74525	protein_coding	4221	2.12	0.000507623	912	400.64	920.2	945.4	870.4	397.6	403.7
Ddx60	ENSMUSG00000037921.15	DEAD (Asp-Glu-Ala-Asp) box polypeptide 60 [Source:MGI Symbol;Acc:MGI:2384570]	234311	protein_coding	6535	2.12	3.08289e-05	517.68	231.94	499.8	433.9	619.4	220.4	243.4
Tuba4a	ENSMUSG00000026202.13	tubulin, alpha 4A [Source:MGI Symbol;Acc:MGI:1095410]	22145	protein_coding	2840	-2.12	2.38e-08	348.48	760.57	393.6	332.8	319.1	781.1	740
Mut	ENSMUSG00000023921.9	methylmalonyl-Coenzyme A mutase [Source:MGI Symbol;Acc:MGI:97239]	17850	protein_coding	3674	-2.12	9.957e-07	194.55	426.09	203.9	200.9	178.9	395.1	457.1
Bcl2a1b	ENSMUSG00000089929.1	B cell leukemia/lymphoma 2 related protein A1b [Source:MGI Symbol;Acc:MGI:1278326]	12045	protein_coding	817	-2.12	0.00665859	213.93	518.28	196.8	187.4	257.6	628	408.5
Gm45477	ENSMUSG00000108394.1	predicted gene 45477 [Source:MGI Symbol;Acc:MGI:5791313]	NA	TEC	5498	2.12	0.0113615	504.23	203.71	407.7	518.9	586	243.7	163.7
Bicc1	ENSMUSG00000014329.14	BicC family RNA binding protein 1 [Source:MGI Symbol;Acc:MGI:1933388]	83675	protein_coding	5431	2.12	0.0529194	59.67	19	39.6	57.9	81.4	15.8	22.2
Ccdc115	ENSMUSG00000042111.9	coiled-coil domain containing 115 [Source:MGI Symbol;Acc:MGI:1916918]	69668	protein_coding	1903	-2.12	0.000637042	216.48	492.88	276.1	205.8	167.5	414.3	571.5
Tapbpl	ENSMUSG00000038213.7	TAP binding protein-like [Source:MGI Symbol;Acc:MGI:2384853]	213233	protein_coding	2352	-2.12	0.00311856	177.22	414.02	181.2	249	101.5	416.7	411.3
Bcl2a1d	ENSMUSG00000099974.1	B cell leukemia/lymphoma 2 related protein A1d [Source:MGI Symbol;Acc:MGI:1278325]	12047	protein_coding	863	-2.12	0.0100758	831.73	2043.6	665.4	712.4	1117.4	2082.1	2005.1
Ebi3	ENSMUSG00000003206.7	Epstein-Barr virus induced gene 3 [Source:MGI Symbol;Acc:MGI:1354171]	50498	protein_coding	1154	-2.12	0.000756163	189.36	433.91	165.6	209.5	192.9	460	407.8
Gm9794	ENSMUSG00000107176.1	predicted pseudogene 9794 [Source:MGI Symbol;Acc:MGI:3642653]	NA	processed_pseudogene	423	-2.12	0.0161183	27.6	67.75	34	30.8	18	59.9	75.6
Rara	ENSMUSG00000037992.16	retinoic acid receptor, alpha [Source:MGI Symbol;Acc:MGI:97856]	19401	protein_coding	3384	-2.12	0	1760.65	3803.29	1713	1841.5	1727.4	4044.4	3562.2
Gm45221	ENSMUSG00000109005.1	predicted gene 45221 [Source:MGI Symbol;Acc:MGI:5753797]	NA	TEC	2272	2.12	0.0586169	6678.54	1941.14	5435	5864.6	8736	2651.9	1230.4
Rps11-ps1	ENSMUSG00000090516.1	ribosomal protein S11, pseudogene 1 [Source:MGI Symbol;Acc:MGI:3644744]	NA	processed_pseudogene	475	2.12	0.0199154	248.54	97.35	169.9	236.7	339.1	111.5	83.2
C1galt1	ENSMUSG00000042460.5	core 1 synthase, glycoprotein-N-acetylgalactosamine 3-beta-galactosyltransferase, 1 [Source:MGI Symbol;Acc:MGI:2151071]	94192	protein_coding	6092	-2.12	6.31e-07	516.73	1130.46	581.9	516.4	451.9	988.2	1272.7
Gm10060	ENSMUSG00000110669.1	predicted gene 10060 [Source:MGI Symbol;Acc:MGI:3710638]	NA	processed_pseudogene	111	2.12	0.0213203	105.23	40.98	99.1	92.4	124.2	46.6	35.4
Gm4759	ENSMUSG00000053541.3	predicted gene 4759 [Source:MGI Symbol;Acc:MGI:3647753]	NA	unprocessed_pseudogene	6622	-2.12	0.028123	81.5	213.36	127.4	85	32	193	233.7
Sp2	ENSMUSG00000018678.13	Sp2 transcription factor [Source:MGI Symbol;Acc:MGI:1926162]	78912	protein_coding	3055	-2.12	0.000251415	237.18	533.97	252	261.3	198.2	570.6	497.3
Agpat3	ENSMUSG00000001211.15	1-acylglycerol-3-phosphate O-acyltransferase 3 [Source:MGI Symbol;Acc:MGI:1336186]	28169	protein_coding	5980	-2.11	0.00260283	363.35	844.9	506.8	363.6	219.6	798.6	891.2
Tmem80	ENSMUSG00000025505.16	transmembrane protein 80 [Source:MGI Symbol;Acc:MGI:1918698]	71448	protein_coding	1805	-2.11	0.0361507	27.76	75.86	31.1	23.4	28.7	74	77.7
Ddx28	ENSMUSG00000045538.6	DEAD (Asp-Glu-Ala-Asp) box polypeptide 28 [Source:MGI Symbol;Acc:MGI:1919236]	71986	protein_coding	2262	-2.11	0.00138865	111.18	253.09	127.4	138	68.1	232.9	273.3
Stk19	ENSMUSG00000061207.11	serine/threonine kinase 19 [Source:MGI Symbol;Acc:MGI:1860085]	54402	protein_coding	2031	2.11	0.000363387	696.48	308.4	637.1	684.1	768.3	381	235.8
Adgre1	ENSMUSG00000004730.15	adhesion G protein-coupled receptor E1 [Source:MGI Symbol;Acc:MGI:106912]	13733	protein_coding	3238	-2.11	9.4562e-06	1677.59	3717.31	2204.3	1442.1	1386.4	3460.4	3974.2
Kcnq1ot1	ENSMUSG00000101609.2	KCNQ1 overlapping transcript 1 [Source:MGI Symbol;Acc:MGI:1926855]	NA	antisense	93092	-2.11	0.000244933	3673.56	8318.93	3597.4	3637.3	3786	8398.2	8239.7
Lgmn	ENSMUSG00000021190.14	legumain [Source:MGI Symbol;Acc:MGI:1330838]	19141	protein_coding	1990	2.11	7.9947e-06	5863.85	2658.22	7550.1	5626.7	4414.7	2938.9	2377.6
Gm43775	ENSMUSG00000107304.1	predicted gene 43775 [Source:MGI Symbol;Acc:MGI:5663912]	NA	TEC	3395	2.11	0.0229459	332.62	128.34	395	295.8	307	150.6	106.1
Mamld1	ENSMUSG00000059401.13	mastermind-like domain containing 1 [Source:MGI Symbol;Acc:MGI:3045303]	333639	protein_coding	4796	-2.11	0.0699378	54.36	190.13	76.4	41.9	44.7	184.7	195.6
Gvin1	ENSMUSG00000045868.12	GTPase, very large interferon inducible 1 [Source:MGI Symbol;Acc:MGI:1921808]	74558	protein_coding	9005	-2.11	3.20538e-05	109.62	245.18	110.4	86.3	132.2	233.7	256.6
Vsig10	ENSMUSG00000066894.14	V-set and immunoglobulin domain containing 10 [Source:MGI Symbol;Acc:MGI:2448533]	231668	protein_coding	4236	2.11	0.00760927	319.33	132.99	284.6	330.3	343.1	139.7	126.2
Bora	ENSMUSG00000022070.7	bora, aurora kinase A activator [Source:MGI Symbol;Acc:MGI:1924994]	77744	protein_coding	3834	2.11	0.014186	288.84	116.56	253.4	220.6	392.5	109	124.1
Gm47657	ENSMUSG00000113557.1	predicted gene, 47657 [Source:MGI Symbol;Acc:MGI:6096742]	NA	TEC	1804	2.11	0.0133325	379.25	153.58	361	372.2	404.5	174.7	132.5
Arsi	ENSMUSG00000036412.5	arylsulfatase i [Source:MGI Symbol;Acc:MGI:2670959]	545260	protein_coding	2975	2.11	0.00811115	51.91	21.7	39.6	56.7	59.4	19.1	24.3
Rab43	ENSMUSG00000030055.16	RAB43, member RAS oncogene family [Source:MGI Symbol;Acc:MGI:1917084]	69834	protein_coding	4605	2.11	4.8905e-06	1083.58	493.75	1134	994.7	1122	529	458.5
Reps2	ENSMUSG00000040855.15	RALBP1 associated Eps domain containing protein 2 [Source:MGI Symbol;Acc:MGI:2663511]	194590	protein_coding	7675	-2.11	0.0542474	177.76	532.46	147.2	157.8	228.3	506.6	558.3
Pfdn1	ENSMUSG00000024346.5	prefoldin 1 [Source:MGI Symbol;Acc:MGI:1914449]	67199	protein_coding	1077	-2.11	0.0195076	66.81	166.14	101.9	67.8	30.7	154.7	177.6
Kalrn	ENSMUSG00000061751.16	kalirin, RhoGEF kinase [Source:MGI Symbol;Acc:MGI:2685385]	545156	protein_coding	10438	2.1	0.0292153	50.12	19	36.8	55.5	58.1	15.8	22.2
Nrp1	ENSMUSG00000025810.9	neuropilin 1 [Source:MGI Symbol;Acc:MGI:106206]	18186	protein_coding	3645	-2.1	7.80341e-05	801.33	1782.11	763.1	824.6	816.3	1631.2	1933
Uqcrb	ENSMUSG00000021520.4	ubiquinol-cytochrome c reductase binding protein [Source:MGI Symbol;Acc:MGI:1914780]	67530	protein_coding	565	-2.1	0.000187783	287.94	642.99	307.2	298.3	258.3	605.6	680.4
1110008P14Rik	ENSMUSG00000039195.4	RIKEN cDNA 1110008P14 gene [Source:MGI Symbol;Acc:MGI:1920987]	73737	protein_coding	2618	-2.1	0.00912823	52.04	124.54	65.1	45.6	45.4	96.5	152.6
Tjp3	ENSMUSG00000034917.8	tight junction protein 3 [Source:MGI Symbol;Acc:MGI:1351650]	27375	protein_coding	3024	2.1	0.0023681	256.58	111.56	208.1	221.9	339.7	123.9	99.2
Nr3c1	ENSMUSG00000024431.14	nuclear receptor subfamily 3, group C, member 1 [Source:MGI Symbol;Acc:MGI:95824]	14815	protein_coding	6436	-2.1	3.575e-07	1529.35	3325.54	1612.5	1423.6	1551.9	3081.9	3569.1
Espn	ENSMUSG00000028943.18	espin [Source:MGI Symbol;Acc:MGI:1861630]	56226	protein_coding	4618	-2.1	0.0283539	37.48	98.26	26.9	46.8	38.7	89	107.5
Tbca	ENSMUSG00000042043.6	tubulin cofactor A [Source:MGI Symbol;Acc:MGI:107549]	21371	protein_coding	633	-2.1	2.258e-07	418.08	907.73	404.9	430.2	419.2	824.3	991.1
Gas2l1	ENSMUSG00000034201.13	growth arrest-specific 2 like 1 [Source:MGI Symbol;Acc:MGI:1926176]	78926	protein_coding	3571	-2.1	4.6693e-06	391.51	855.15	400.7	438.8	335.1	875.9	834.4
Nfkbie	ENSMUSG00000023947.8	nuclear factor of kappa light polypeptide gene enhancer in B cells inhibitor, epsilon [Source:MGI Symbol;Acc:MGI:1194908]	18037	protein_coding	3006	2.1	0.000279178	9172.33	4094.69	7274	8804.3	11438.7	4963.6	3225.8
Gm7694	ENSMUSG00000102752.1	predicted gene 7694 [Source:MGI Symbol;Acc:MGI:3649135]	665574	protein_coding	3827	2.1	0.0343338	104.67	38.2	181.2	72.7	60.1	50.7	25.7
Svip	ENSMUSG00000074093.4	small VCP/p97-interacting protein [Source:MGI Symbol;Acc:MGI:1922994]	75744	protein_coding	3053	2.1	0.00640837	52.82	22.67	43.9	43.1	71.4	22.5	22.9
Sulf2	ENSMUSG00000006800.14	sulfatase 2 [Source:MGI Symbol;Acc:MGI:1919293]	72043	protein_coding	4580	-2.1	4.51e-08	2594.59	5622.97	2705.5	2706.7	2371.6	5501.8	5744.2
Fbxl19	ENSMUSG00000030811.14	F-box and leucine-rich repeat protein 19 [Source:MGI Symbol;Acc:MGI:3039600]	233902	protein_coding	3641	2.1	1.59004e-05	546.66	249.05	570.5	560.8	508.6	284.5	213.6
Lsm10	ENSMUSG00000050188.8	U7 snRNP-specific Sm-like protein LSM10 [Source:MGI Symbol;Acc:MGI:2151045]	116748	protein_coding	943	-2.1	0.00191787	80.54	184.85	87.8	76.4	77.4	208.8	160.9
Gm37159	ENSMUSG00000103233.1	predicted gene, 37159 [Source:MGI Symbol;Acc:MGI:5610387]	NA	TEC	3605	2.1	0.0280272	470.92	178.88	504	430.2	478.6	212.1	145.7
Gm3325	ENSMUSG00000113836.1	predicted gene 3325 [Source:MGI Symbol;Acc:MGI:3781503]	NA	transcribed_processed_pseudogene	2707	-2.1	0.0771334	10.05	43.96	9.9	13.6	6.7	49.1	38.8
Oas1a	ENSMUSG00000052776.10	2'-5' oligoadenylate synthetase 1A [Source:MGI Symbol;Acc:MGI:2180860]	246730	protein_coding	1885	2.1	2.2173e-06	574.69	263.48	596	634.8	493.3	303.6	223.3
Shtn1	ENSMUSG00000041362.16	shootin 1 [Source:MGI Symbol;Acc:MGI:1918903]	71653	protein_coding	4081	-2.1	2.76e-08	1695.23	3658.86	1833.4	1611	1641.3	3116.1	4201.7
Gm45223	ENSMUSG00000109429.1	predicted gene 45223 [Source:MGI Symbol;Acc:MGI:5753799]	NA	TEC	5138	2.1	0.0485102	10552.5	3567.76	8855.4	9927.2	12875.1	4006.1	3129.4
Usp11	ENSMUSG00000031066.10	ubiquitin specific peptidase 11 [Source:MGI Symbol;Acc:MGI:2384312]	236733	protein_coding	3976	2.1	0.00111239	351.15	154.41	331.3	394.4	327.7	168	140.8
Txnl4a	ENSMUSG00000057130.11	thioredoxin-like 4A [Source:MGI Symbol;Acc:MGI:1351613]	27366	protein_coding	1756	-2.1	0.00830139	71.01	169.6	51	106	56.1	163	176.2
Lmnb1	ENSMUSG00000024590.8	lamin B1 [Source:MGI Symbol;Acc:MGI:96795]	16906	protein_coding	2843	2.1	0.000442533	5364.76	2385.49	4704.5	4967.3	6422.5	2490.5	2280.5
Cenpk	ENSMUSG00000021714.15	centromere protein K [Source:MGI Symbol;Acc:MGI:1926210]	60411	protein_coding	2077	2.1	0.0543759	137.59	43.89	97.7	96.1	218.9	44.1	43.7
Gbp6	ENSMUSG00000104713.4	guanylate binding protein 6 [Source:MGI Symbol;Acc:MGI:2140937]	100702	protein_coding	4243	2.1	0.0541043	36.34	11.51	52.4	33.3	23.4	9.2	13.9
Gm26917	ENSMUSG00000097971.3	predicted gene, 26917 [Source:MGI Symbol;Acc:MGI:5504032]	NA	lincRNA	3329	2.1	0.0570426	73.68	15.19	80.7	102.3	38	11.6	18.7
Mfhas1	ENSMUSG00000070056.6	malignant fibrous histiocytoma amplified sequence 1 [Source:MGI Symbol;Acc:MGI:1098644]	52065	protein_coding	6408	2.1	0.000397804	2031.85	908.19	1973.5	1932.7	2189.3	925.8	890.5
B230216N24Rik	ENSMUSG00000089706.7	RIKEN cDNA B230216N24 gene [Source:MGI Symbol;Acc:MGI:1925853]	NA	processed_transcript	3469	2.1	0.0389666	73.07	26.07	116.1	60.4	42.7	25.8	26.4
Rassf4	ENSMUSG00000042129.8	Ras association (RalGDS/AF-6) domain family member 4 [Source:MGI Symbol;Acc:MGI:2386853]	213391	protein_coding	6460	-2.1	2e-10	4980.33	10671.4	5045.7	4782.4	5112.9	10511.9	10830.9
Gstk1	ENSMUSG00000029864.7	glutathione S-transferase kappa 1 [Source:MGI Symbol;Acc:MGI:1923513]	76263	protein_coding	1396	-2.1	0.0226971	27.32	68.58	35.4	25.9	20.7	69.9	67.3
Gm37352	ENSMUSG00000103593.1	predicted gene, 37352 [Source:MGI Symbol;Acc:MGI:5610580]	NA	TEC	2181	2.1	0.00106865	3497.48	1543.39	3501.1	3421.6	3569.7	1867.5	1219.3
Arsg	ENSMUSG00000020604.13	arylsulfatase G [Source:MGI Symbol;Acc:MGI:1921258]	74008	protein_coding	3273	-2.09	0.00951297	64.05	151.92	93.4	49.3	49.4	150.6	153.3
Hcar2	ENSMUSG00000045502.6	hydroxycarboxylic acid receptor 2 [Source:MGI Symbol;Acc:MGI:1933383]	80885	protein_coding	1930	-2.09	0.0764943	327.58	1245.23	438.9	258.8	285	1075.6	1414.9
Fcgr3	ENSMUSG00000059498.13	Fc receptor, IgG, low affinity III [Source:MGI Symbol;Acc:MGI:95500]	14131	protein_coding	1347	-2.09	7.30766e-05	1022.43	2252.05	1354.9	1008.2	704.2	2216	2288.1
Id1	ENSMUSG00000042745.9	inhibitor of DNA binding 1 [Source:MGI Symbol;Acc:MGI:96396]	15901	protein_coding	1160	-2.09	0.0164616	84.39	209.2	90.6	67.8	94.8	197.1	221.3
Ncoa1	ENSMUSG00000020647.10	nuclear receptor coactivator 1 [Source:MGI Symbol;Acc:MGI:1276523]	17977	protein_coding	7329	-2.09	0	1330.41	2837.58	1470.9	1174.6	1345.6	2935.5	2739.6
Ypel3	ENSMUSG00000042675.15	yippee like 3 [Source:MGI Symbol;Acc:MGI:1913340]	66090	protein_coding	1594	-2.09	2.7251e-06	331.5	718.46	399.2	290.9	304.4	825.2	611.7
Pgap1	ENSMUSG00000073678.4	post-GPI attachment to proteins 1 [Source:MGI Symbol;Acc:MGI:2443342]	241062	protein_coding	10583	-2.09	0.00128055	380.39	859.2	560.6	299.5	281	762	956.4
B4galnt1	ENSMUSG00000006731.10	beta-1,4-N-acetyl-galactosaminyl transferase 1 [Source:MGI Symbol;Acc:MGI:1342057]	14421	protein_coding	2395	-2.09	1.4e-09	1786.29	3808.24	2020.3	1793.4	1545.2	3957.9	3658.6
Tmem38b	ENSMUSG00000028420.13	transmembrane protein 38B [Source:MGI Symbol;Acc:MGI:1098718]	52076	protein_coding	2862	-2.09	0.00125992	325.73	737.35	502.6	265	209.6	718.7	756
Dtl	ENSMUSG00000037474.13	denticleless E3 ubiquitin protein ligase [Source:MGI Symbol;Acc:MGI:1924093]	76843	protein_coding	4693	2.09	0.000204115	455.84	205.52	464.4	489.3	413.8	211.3	199.7
Hist1h4h	ENSMUSG00000060981.7	histone cluster 1, H4h [Source:MGI Symbol;Acc:MGI:2448427]	69386	protein_coding	470	-2.09	0.00191008	329.34	753.82	264.7	332.8	390.5	841.8	665.8
[truncated: 2,080 more rows]

## Sheet: Sheet1
ID	GeneID	Description	NCBIGeneID	Class	basepairs	meanFC	pAdj
Uty	ENSMUSG00000068457.14	ubiquitously transcribed tetratricopeptide repeat gene, Y chromosome [Source:MGI Symbol;Acc:MGI:894810]	22290	protein_coding		6951.87	4.4467e-06
Prg2	ENSMUSG00000027073.5	proteoglycan 2, bone marrow [Source:MGI Symbol;Acc:MGI:103294]	19074	protein_coding		680.48	5.184e-07
Gal	ENSMUSG00000024907.6	galanin [Source:MGI Symbol;Acc:MGI:95637]	14419	protein_coding		-419.63	1e-10
Lipf	ENSMUSG00000024768.5	lipase, gastric [Source:MGI Symbol;Acc:MGI:1914967]	67717	protein_coding		-278.81	0.000342194
Clca1	ENSMUSG00000028255.6	chloride channel accessory 1 [Source:MGI Symbol;Acc:MGI:1346342]	23844	protein_coding		243.18	0.000208658
Alox12e	ENSMUSG00000018907.10	arachidonate lipoxygenase, epidermal [Source:MGI Symbol;Acc:MGI:1274790]	11685	protein_coding		198.23	0.000416844
Chst13	ENSMUSG00000056643.5	carbohydrate (chondroitin 4) sulfotransferase 13 [Source:MGI Symbol;Acc:MGI:1919047]	71797	protein_coding		158.54	0.000324005
F730016J06Rik	ENSMUSG00000086425.7	RIKEN cDNA F730016J06 gene [Source:MGI Symbol;Acc:MGI:2443559]	NA	lincRNA		157.48	0.000181596
Efna5	ENSMUSG00000048915.12	ephrin A5 [Source:MGI Symbol;Acc:MGI:107444]	13640	protein_coding		116.32	2.90059e-05
Fcgbp	ENSMUSG00000047730.17	Fc fragment of IgG binding protein [Source:MGI Symbol;Acc:MGI:2444336]	215384	protein_coding		102.83	0.00271811
Cyp8b1	ENSMUSG00000050445.4	cytochrome P450, family 8, subfamily b, polypeptide 1 [Source:MGI Symbol;Acc:MGI:1338044]	13124	protein_coding		-102.7	5.74746e-05
Smkr-ps	ENSMUSG00000045709.10	smal lysine rich protein 1, pseudogene [Source:MGI Symbol;Acc:MGI:1923669]	NA	lincRNA		-70.38	0.000748956
Saa3	ENSMUSG00000040026.8	serum amyloid A 3 [Source:MGI Symbol;Acc:MGI:98223]	20210	protein_coding		64.65	1.09397e-05
Fabp1	ENSMUSG00000054422.7	fatty acid binding protein 1, liver [Source:MGI Symbol;Acc:MGI:95479]	14080	protein_coding		-58.79	3.88421e-05
Ear1	ENSMUSG00000072601.4	eosinophil-associated, ribonuclease A family, member 1 [Source:MGI Symbol;Acc:MGI:108021]	13586	protein_coding		-54.98	0
Col6a5	ENSMUSG00000091345.9	collagen, type VI, alpha 5 [Source:MGI Symbol;Acc:MGI:3648134]	665033	protein_coding		53.87	0.00639188
Cd209g	ENSMUSG00000079168.4	CD209g antigen [Source:MGI Symbol;Acc:MGI:1917442]	70192	protein_coding		-49.03	0.0056208
Entpd3	ENSMUSG00000041608.8	ectonucleoside triphosphate diphosphohydrolase 3 [Source:MGI Symbol;Acc:MGI:1321386]	215446	protein_coding		47.61	1.455e-06
Shisa9	ENSMUSG00000022494.15	shisa family member 9 [Source:MGI Symbol;Acc:MGI:1919805]	72555	protein_coding		45.58	0.000290494
Fpr1	ENSMUSG00000045551.7	formyl peptide receptor 1 [Source:MGI Symbol;Acc:MGI:107443]	14293	protein_coding		-42.09	2.75e-08
Gm13986	ENSMUSG00000087203.7	predicted gene 13986 [Source:MGI Symbol;Acc:MGI:3651937]	NA	processed_transcript		41.81	0.000917205
Slc5a11	ENSMUSG00000030769.15	solute carrier family 5 (sodium/glucose cotransporter), member 11 [Source:MGI Symbol;Acc:MGI:1919316]	233836	protein_coding		-39.22	0.000128476
Gm33432	ENSMUSG00000115925.1	predicted gene, 33432 [Source:MGI Symbol;Acc:MGI:5592591]	NA	lincRNA		-38.79	0.000740764
Nrg1	ENSMUSG00000062991.7	neuregulin 1 [Source:MGI Symbol;Acc:MGI:96083]	211323	protein_coding		38.44	0
D930028M14Rik	ENSMUSG00000074274.7	RIKEN cDNA D930028M14 gene [Source:MGI Symbol;Acc:MGI:3687343]	NA	lincRNA		-33.11	0.00541926
Syp	ENSMUSG00000031144.15	synaptophysin [Source:MGI Symbol;Acc:MGI:98467]	20977	protein_coding		-32.62	1.266e-07
Nos2	ENSMUSG00000020826.8	nitric oxide synthase 2, inducible [Source:MGI Symbol;Acc:MGI:97361]	18126	protein_coding		29.51	0.000110133
Adam11	ENSMUSG00000020926.16	a disintegrin and metallopeptidase domain 11 [Source:MGI Symbol;Acc:MGI:1098667]	11488	protein_coding		28.6	0
Retnlg	ENSMUSG00000022651.6	resistin like gamma [Source:MGI Symbol;Acc:MGI:2667763]	245195	protein_coding		28.35	0.000102649
Cd209e	ENSMUSG00000040197.4	CD209e antigen [Source:MGI Symbol;Acc:MGI:2157948]	170780	protein_coding		27.39	0
Gm13012	ENSMUSG00000085823.7	predicted gene 13012 [Source:MGI Symbol;Acc:MGI:3652270]	NA	antisense		-21.95	0.000577555
Gm17276	ENSMUSG00000097305.1	predicted gene, 17276 [Source:MGI Symbol;Acc:MGI:4936910]	NA	lincRNA		21.32	0.000169594
Serpinb2	ENSMUSG00000062345.10	serine (or cysteine) peptidase inhibitor, clade B, member 2 [Source:MGI Symbol;Acc:MGI:97609]	18788	protein_coding		21.1	0
Cyp7b1	ENSMUSG00000039519.6	cytochrome P450, family 7, subfamily b, polypeptide 1 [Source:MGI Symbol;Acc:MGI:104978]	13123	protein_coding		20.63	0
Gm45515	ENSMUSG00000109799.1	predicted gene 45515 [Source:MGI Symbol;Acc:MGI:5791351]	NA	antisense		20.61	0.00149387
Gm43046	ENSMUSG00000106244.1	predicted gene 43046 [Source:MGI Symbol;Acc:MGI:5663183]	NA	TEC		-20.18	1.85848e-05
Marco	ENSMUSG00000026390.7	macrophage receptor with collagenous structure [Source:MGI Symbol;Acc:MGI:1309998]	17167	protein_coding		-19.88	7.2128e-06
Cpne5	ENSMUSG00000024008.15	copine V [Source:MGI Symbol;Acc:MGI:2385908]	240058	protein_coding		-19.84	3.70891e-05
Tarm1	ENSMUSG00000053338.9	T cell-interacting, activating receptor on myeloid cells 1 [Source:MGI Symbol;Acc:MGI:2442280]	245126	protein_coding		19.66	0
Pdcd1lg2	ENSMUSG00000016498.9	programmed cell death 1 ligand 2 [Source:MGI Symbol;Acc:MGI:1930125]	58205	protein_coding		19.49	0
Hapln3	ENSMUSG00000030606.8	hyaluronan and proteoglycan link protein 3 [Source:MGI Symbol;Acc:MGI:1914916]	67666	protein_coding		19.02	7.87e-08
Gm21816	ENSMUSG00000096870.2	predicted gene, 21816 [Source:MGI Symbol;Acc:MGI:5433980]	NA	TEC		18.89	8.12074e-05
Lilra5	ENSMUSG00000070873.5	leukocyte immunoglobulin-like receptor, subfamily A (with TM domain), member 5 [Source:MGI Symbol;Acc:MGI:3647196]	232801	protein_coding		-18.8	0
Snord98	ENSMUSG00000080469.1	small nucleolar RNA, C/D box 98 [Source:MGI Symbol;Acc:MGI:3819569]	NA	snoRNA		18.65	0.00104824
Acaa1b	ENSMUSG00000010651.4	acetyl-Coenzyme A acyltransferase 1B [Source:MGI Symbol;Acc:MGI:3605455]	235674	protein_coding		-18.59	0.00177421
Alox15	ENSMUSG00000018924.6	arachidonate 15-lipoxygenase [Source:MGI Symbol;Acc:MGI:87997]	11687	protein_coding		17.56	0.000202894
Gm42770	ENSMUSG00000105983.1	predicted gene 42770 [Source:MGI Symbol;Acc:MGI:5662907]	NA	TEC		-17.5	1.49e-08
Gm42772	ENSMUSG00000105700.1	predicted gene 42772 [Source:MGI Symbol;Acc:MGI:5662909]	NA	TEC		-16.74	0
Krt19	ENSMUSG00000020911.14	keratin 19 [Source:MGI Symbol;Acc:MGI:96693]	16669	protein_coding		-16.61	3.43611e-05
Tc2n	ENSMUSG00000021187.14	tandem C2 domains, nuclear [Source:MGI Symbol;Acc:MGI:1921663]	74413	protein_coding		-16.44	8.01e-08
Kcnn3	ENSMUSG00000000794.9	potassium intermediate/small conductance calcium-activated channel, subfamily N, member 3 [Source:MGI Symbol;Acc:MGI:2153183]	140493	protein_coding		-16.4	2.087e-07
Rny1	ENSMUSG00000065701.1	RNA, Y1 small cytoplasmic, Ro-associated [Source:MGI Symbol;Acc:MGI:97995]	19872	misc_RNA		-16.32	3.818e-07
Mfsd4b5	ENSMUSG00000038528.14	major facilitator superfamily domain containing 4B5 [Source:MGI Symbol;Acc:MGI:2446139]	215928	protein_coding		-16.29	0.0178393
Tgm3	ENSMUSG00000027401.9	transglutaminase 3, E polypeptide [Source:MGI Symbol;Acc:MGI:98732]	21818	protein_coding		-16	3e-10
Foxq1	ENSMUSG00000038415.10	forkhead box Q1 [Source:MGI Symbol;Acc:MGI:1298228]	15220	protein_coding		-15.68	0.0128671
Gm38071	ENSMUSG00000103916.1	predicted gene, 38071 [Source:MGI Symbol;Acc:MGI:5611299]	NA	TEC		15.58	0.00169905
Naalad2	ENSMUSG00000043943.14	N-acetylated alpha-linked acidic dipeptidase 2 [Source:MGI Symbol;Acc:MGI:1919810]	72560	protein_coding		-15.54	0
Slc24a3	ENSMUSG00000063873.10	solute carrier family 24 (sodium/potassium/calcium exchanger), member 3 [Source:MGI Symbol;Acc:MGI:2137513]	94249	protein_coding		15.52	4.0258e-06
ERCC-00028	ERCC-00028		NA			15.44	0.00076136
Slc9a2	ENSMUSG00000026062.12	solute carrier family 9 (sodium/hydrogen exchanger), member 2 [Source:MGI Symbol;Acc:MGI:105075]	226999	protein_coding		-15.3	1.2e-09
Gm5511	ENSMUSG00000100615.1	predicted gene 5511 [Source:MGI Symbol;Acc:MGI:3779492]	NA	processed_pseudogene		15.15	3.1041e-06
Gm42768	ENSMUSG00000104661.1	predicted gene 42768 [Source:MGI Symbol;Acc:MGI:5662905]	NA	TEC		-15.1	7.1813e-06
Gm6421	ENSMUSG00000114540.1	predicted pseudogene 6421 [Source:MGI Symbol;Acc:MGI:3647311]	NA	processed_pseudogene		-15.06	4.1807e-06
Matn2	ENSMUSG00000022324.15	matrilin 2 [Source:MGI Symbol;Acc:MGI:109613]	17181	protein_coding		-14.96	0
Dnah11	ENSMUSG00000018581.15	dynein, axonemal, heavy chain 11 [Source:MGI Symbol;Acc:MGI:1100864]	13411	protein_coding		-14.9	0.00390197
Gm44974	ENSMUSG00000108476.1	predicted gene 44974 [Source:MGI Symbol;Acc:MGI:5753550]	NA	TEC		14.89	0.0002194
Gm31814	ENSMUSG00000115869.1	predicted gene, 31814 [Source:MGI Symbol;Acc:MGI:5590973]	NA	sense_intronic		-14.84	5.6347e-06
Mirt2.1	ENSMUSG00000115946.2	myocardial infraction associated transcript 2 [Source:MGI Symbol;Acc:MGI:3642813]	NA	antisense		14.63	5.02448e-05
Slc6a4	ENSMUSG00000020838.12	solute carrier family 6 (neurotransmitter transporter, serotonin), member 4 [Source:MGI Symbol;Acc:MGI:96285]	15567	protein_coding		-14.63	0.000301154
Tmem138	ENSMUSG00000024666.5	transmembrane protein 138 [Source:MGI Symbol;Acc:MGI:1920232]	72982	protein_coding		-14.63	3e-10
Dclk1	ENSMUSG00000027797.15	doublecortin-like kinase 1 [Source:MGI Symbol;Acc:MGI:1330861]	13175	protein_coding		14.61	0.000103608
9430092D12Rik	ENSMUSG00000102205.1	RIKEN cDNA 9430092D12 gene [Source:MGI Symbol;Acc:MGI:1924677]	NA	TEC		14.43	0.00375733
Htr2c	ENSMUSG00000041380.13	5-hydroxytryptamine (serotonin) receptor 2C [Source:MGI Symbol;Acc:MGI:96281]	15560	protein_coding		-14.31	0.000208209
Mgam	ENSMUSG00000068587.9	maltase-glucoamylase [Source:MGI Symbol;Acc:MGI:1203495]	232714	protein_coding		14.3	0.00124291
Unc5a	ENSMUSG00000025876.15	unc-5 netrin receptor A [Source:MGI Symbol;Acc:MGI:894682]	107448	protein_coding		-14.19	0.000993073
Gm16350	ENSMUSG00000090024.1	predicted gene 16350 [Source:MGI Symbol;Acc:MGI:3840133]	NA	antisense		14.14	0.00574405
2900064K03Rik	ENSMUSG00000105771.1	RIKEN cDNA 2900064K03 gene [Source:MGI Symbol;Acc:MGI:1920226]	NA	TEC		-13.93	0
Xirp1	ENSMUSG00000079243.3	xin actin-binding repeat containing 1 [Source:MGI Symbol;Acc:MGI:1333878]	22437	protein_coding		-13.87	0.00119989
Cidec	ENSMUSG00000030278.11	cell death-inducing DFFA-like effector c [Source:MGI Symbol;Acc:MGI:95585]	14311	protein_coding		-13.65	5.65131e-05
Chia1	ENSMUSG00000062778.12	chitinase, acidic 1 [Source:MGI Symbol;Acc:MGI:1932052]	81600	protein_coding		13.6	0.000251666
Coro6	ENSMUSG00000020836.15	coronin 6 [Source:MGI Symbol;Acc:MGI:2183448]	216961	protein_coding		-13.58	0
Tmem54	ENSMUSG00000028786.15	transmembrane protein 54 [Source:MGI Symbol;Acc:MGI:1913510]	66260	protein_coding		13.55	0.00298151
Gm37606	ENSMUSG00000103851.1	predicted gene, 37606 [Source:MGI Symbol;Acc:MGI:5610834]	NA	TEC		13.53	6.5482e-06
Hspa12a	ENSMUSG00000025092.6	heat shock protein 12A [Source:MGI Symbol;Acc:MGI:1920692]	73442	protein_coding		-13.47	1e-09
Gm38344	ENSMUSG00000102452.1	predicted gene, 38344 [Source:MGI Symbol;Acc:MGI:5611572]	NA	TEC		13.27	0.000710659
Gm42771	ENSMUSG00000106579.1	predicted gene 42771 [Source:MGI Symbol;Acc:MGI:5662908]	NA	TEC		-13.13	7.6537e-06
P2ry13	ENSMUSG00000036362.2	purinergic receptor P2Y, G-protein coupled 13 [Source:MGI Symbol;Acc:MGI:1921441]	74191	protein_coding		-13.04	0
Adcy3	ENSMUSG00000020654.15	adenylate cyclase 3 [Source:MGI Symbol;Acc:MGI:99675]	104111	protein_coding		-12.96	0
Kctd12b	ENSMUSG00000041633.14	potassium channel tetramerisation domain containing 12b [Source:MGI Symbol;Acc:MGI:2444667]	207474	protein_coding		-12.73	0
C530008M17Rik	ENSMUSG00000036377.18	RIKEN cDNA C530008M17 gene [Source:MGI Symbol;Acc:MGI:2444817]	320827	protein_coding		-12.54	1.12572e-05
Gjb2	ENSMUSG00000046352.7	gap junction protein, beta 2 [Source:MGI Symbol;Acc:MGI:95720]	14619	protein_coding		-12.51	3.11e-08
Bmx	ENSMUSG00000031377.11	BMX non-receptor tyrosine kinase [Source:MGI Symbol;Acc:MGI:1101778]	12169	protein_coding		-12.33	1e-10
Tmem216	ENSMUSG00000024667.11	transmembrane protein 216 [Source:MGI Symbol;Acc:MGI:1920020]	68642	protein_coding		-12.26	2.08e-08
Mmp8	ENSMUSG00000005800.3	matrix metallopeptidase 8 [Source:MGI Symbol;Acc:MGI:1202395]	17394	protein_coding		-12.18	0
Gm38105	ENSMUSG00000104153.1	predicted gene, 38105 [Source:MGI Symbol;Acc:MGI:5611333]	NA	TEC		11.93	0.000283842
Inhba	ENSMUSG00000041324.14	inhibin beta-A [Source:MGI Symbol;Acc:MGI:96570]	16323	protein_coding		11.88	0
Spag11b	ENSMUSG00000059463.7	sperm associated antigen 11B [Source:MGI Symbol;Acc:MGI:3647173]	546038	protein_coding		-11.84	0.0114359
Gm34280	ENSMUSG00000109559.1	predicted gene, 34280 [Source:MGI Symbol;Acc:MGI:5593439]	NA	antisense		-11.82	0.0096468
Acot4	ENSMUSG00000052392.5	acyl-CoA thioesterase 4 [Source:MGI Symbol;Acc:MGI:2159621]	171282	protein_coding		-11.69	0.000436345
Sema3e	ENSMUSG00000063531.7	sema domain, immunoglobulin domain (Ig), short basic domain, secreted, (semaphorin) 3E [Source:MGI Symbol;Acc:MGI:1340034]	20349	protein_coding		-11.69	1.5826e-06
Rpl3l	ENSMUSG00000002500.15	ribosomal protein L3-like [Source:MGI Symbol;Acc:MGI:1913461]	66211	protein_coding		-11.61	3.19732e-05
Rtl8a	ENSMUSG00000067925.4	retrotransposon Gag like 8A [Source:MGI Symbol;Acc:MGI:1913408]	66158	protein_coding		-11.55	3.0992e-06
Treml4	ENSMUSG00000051682.15	triggering receptor expressed on myeloid cells-like 4 [Source:MGI Symbol;Acc:MGI:1923239]	224840	protein_coding		-11.37	1.27e-08
Perp	ENSMUSG00000019851.8	PERP, TP53 apoptosis effector [Source:MGI Symbol;Acc:MGI:1929938]	64058	protein_coding		-11.36	0
Frk	ENSMUSG00000019779.15	fyn-related kinase [Source:MGI Symbol;Acc:MGI:103265]	14302	protein_coding		-11.31	5.08112e-05
Fam189a2	ENSMUSG00000071604.4	family with sequence similarity 189, member A2 [Source:MGI Symbol;Acc:MGI:2685813]	381217	protein_coding		-11.29	4.382e-07
Siglecf	ENSMUSG00000039013.16	sialic acid binding Ig-like lectin F [Source:MGI Symbol;Acc:MGI:2681107]	233186	protein_coding		-11.25	5.6347e-06
Fcgr4	ENSMUSG00000059089.4	Fc receptor, IgG, low affinity IV [Source:MGI Symbol;Acc:MGI:2179523]	246256	protein_coding		-11.13	0
Gm10048	ENSMUSG00000103544.2	predicted gene 10048 [Source:MGI Symbol;Acc:MGI:3644560]	NA	TEC		-11.11	0.00111461
Sh3bgrl2	ENSMUSG00000032261.16	SH3 domain binding glutamic acid-rich protein like 2 [Source:MGI Symbol;Acc:MGI:1915350]	212531	protein_coding		-11.11	2.9e-09
Angptl4	ENSMUSG00000002289.15	angiopoietin-like 4 [Source:MGI Symbol;Acc:MGI:1888999]	57875	protein_coding		-11.09	7.9e-09
Gm37314	ENSMUSG00000104094.1	predicted gene, 37314 [Source:MGI Symbol;Acc:MGI:5610542]	NA	TEC		11.08	1.4302e-06
Pdk4	ENSMUSG00000019577.6	pyruvate dehydrogenase kinase, isoenzyme 4 [Source:MGI Symbol;Acc:MGI:1351481]	27273	protein_coding		-11.06	1.043e-07
Gm15726	ENSMUSG00000087263.1	predicted gene 15726 [Source:MGI Symbol;Acc:MGI:3783169]	NA	antisense		10.96	1e-10
Acot1	ENSMUSG00000072949.6	acyl-CoA thioesterase 1 [Source:MGI Symbol;Acc:MGI:1349396]	26897	protein_coding		-10.82	5.083e-07
Inpp5j	ENSMUSG00000034570.12	inositol polyphosphate 5-phosphatase J [Source:MGI Symbol;Acc:MGI:2158663]	170835	protein_coding		10.67	0
Coro2b	ENSMUSG00000041729.15	coronin, actin binding protein, 2B [Source:MGI Symbol;Acc:MGI:2444283]	235431	protein_coding		-10.58	6.8907e-05
Pou4f1	ENSMUSG00000048349.9	POU domain, class 4, transcription factor 1 [Source:MGI Symbol;Acc:MGI:102525]	18996	protein_coding		10.44	0.0137165
Pglyrp1	ENSMUSG00000030413.7	peptidoglycan recognition protein 1 [Source:MGI Symbol;Acc:MGI:1345092]	21946	protein_coding		-10.36	0
Lpl	ENSMUSG00000015568.16	lipoprotein lipase [Source:MGI Symbol;Acc:MGI:96820]	16956	protein_coding		-10.36	0
ERCC-00143	ERCC-00143		NA			10.32	0.000401145
ERCC-00062	ERCC-00062		NA			10.29	0
Abca13	ENSMUSG00000004668.14	ATP-binding cassette, sub-family A (ABC1), member 13 [Source:MGI Symbol;Acc:MGI:2388707]	268379	protein_coding		10.28	6.39e-08
Gm16587	ENSMUSG00000090081.1	predicted gene 16587 [Source:MGI Symbol;Acc:MGI:4415007]	NA	antisense		10.26	0.0152977
Nlrp12	ENSMUSG00000078817.4	NLR family, pyrin domain containing 12 [Source:MGI Symbol;Acc:MGI:2676630]	378425	protein_coding		10.23	0.000382382
Cd302	ENSMUSG00000060703.12	CD302 antigen [Source:MGI Symbol;Acc:MGI:1913455]	66205	protein_coding		-10.14	0
Vnn3	ENSMUSG00000020010.7	vanin 3 [Source:MGI Symbol;Acc:MGI:1347055]	26464	protein_coding		-10.02	4.2235e-06
Slfn4	ENSMUSG00000000204.16	schlafen 4 [Source:MGI Symbol;Acc:MGI:1329010]	20558	protein_coding		10	0
Cldn20	ENSMUSG00000091530.2	claudin 20 [Source:MGI Symbol;Acc:MGI:3646757]	621628	protein_coding		-10	0.00907865
Gm34417	ENSMUSG00000115319.1	predicted gene, 34417 [Source:MGI Symbol;Acc:MGI:5593576]	NA	processed_pseudogene		9.99	0.000699233
ERCC-00170	ERCC-00170		NA			9.98	0
D330045A20Rik	ENSMUSG00000042498.16	RIKEN cDNA D330045A20 gene [Source:MGI Symbol;Acc:MGI:2147848]	102871	protein_coding		-9.93	1.16054e-05
Cacna1b	ENSMUSG00000004113.18	calcium channel, voltage-dependent, N type, alpha 1B subunit [Source:MGI Symbol;Acc:MGI:88296]	12287	protein_coding		9.91	0.000650681
I830127L07Rik	ENSMUSG00000102051.1	RIKEN cDNA I830127L07 gene [Source:MGI Symbol;Acc:MGI:3612406]	546643	transcribed_unprocessed_pseudogene		-9.83	8.6172e-06
Gm38059	ENSMUSG00000102148.1	predicted gene, 38059 [Source:MGI Symbol;Acc:MGI:5611287]	NA	TEC		-9.81	0.0124463
Wnk2	ENSMUSG00000037989.15	WNK lysine deficient protein kinase 2 [Source:MGI Symbol;Acc:MGI:1922857]	75607	protein_coding		9.78	0.0131857
Rny3	ENSMUSG00000064945.1	RNA, Y3 small cytoplasmic (associated with Ro protein) [Source:MGI Symbol;Acc:MGI:107304]	19874	misc_RNA		-9.75	9.5e-09
Gm13315	ENSMUSG00000083305.2	predicted gene 13315 [Source:MGI Symbol;Acc:MGI:3651096]	NA	processed_pseudogene		9.72	2.95113e-05
S1pr5	ENSMUSG00000045087.8	sphingosine-1-phosphate receptor 5 [Source:MGI Symbol;Acc:MGI:2150641]	94226	protein_coding		-9.72	3e-10
4930417H01Rik	ENSMUSG00000087017.7	RIKEN cDNA 4930417H01 gene [Source:MGI Symbol;Acc:MGI:3041209]	NA	processed_transcript		9.7	0.00341652
ERCC-00033	ERCC-00033		NA			9.61	1.6723e-05
Cd2	ENSMUSG00000027863.8	CD2 antigen [Source:MGI Symbol;Acc:MGI:88320]	12481	protein_coding		-9.55	0
Il18	ENSMUSG00000039217.13	interleukin 18 [Source:MGI Symbol;Acc:MGI:107936]	16173	protein_coding		-9.51	0
Slc39a2	ENSMUSG00000072572.9	solute carrier family 39 (zinc transporter), member 2 [Source:MGI Symbol;Acc:MGI:2684326]	214922	protein_coding		-9.47	0
Pcdh7	ENSMUSG00000029108.14	protocadherin 7 [Source:MGI Symbol;Acc:MGI:1860487]	54216	protein_coding		-9.41	0
Kcnip4	ENSMUSG00000029088.16	Kv channel interacting protein 4 [Source:MGI Symbol;Acc:MGI:1933131]	80334	protein_coding		-9.35	0.00012113
Rps27rt	ENSMUSG00000050621.7	ribosomal protein S27, retrogene [Source:MGI Symbol;Acc:MGI:3704345]	100043813	protein_coding		-9.34	1.116e-07
mt-Nd6	ENSMUSG00000064368.1	mitochondrially encoded NADH dehydrogenase 6 [Source:MGI Symbol;Acc:MGI:102495]	17722	protein_coding		9.32	0
ERCC-00150	ERCC-00150		NA			9.2	0.000891952
ERCC-00099	ERCC-00099		NA			9.17	0
Ctcflos	ENSMUSG00000087382.7	CCCTC-binding factor (zinc finger protein)-like, opposite strand [Source:MGI Symbol;Acc:MGI:1921411]	NA	antisense		9.14	0.0104466
Rpl31-ps8	ENSMUSG00000067870.5	ribosomal protein L31, pseudogene 8 [Source:MGI Symbol;Acc:MGI:3647726]	NA	processed_pseudogene		-9.08	0.00255715
Slpi	ENSMUSG00000017002.14	secretory leukocyte peptidase inhibitor [Source:MGI Symbol;Acc:MGI:109297]	20568	protein_coding		-9.07	0
ERCC-00004	ERCC-00004		NA			9.07	0
Aire	ENSMUSG00000000731.15	autoimmune regulator (autoimmune polyendocrinopathy candidiasis ectodermal dystrophy) [Source:MGI Symbol;Acc:MGI:1338803]	11634	protein_coding		9.05	0.00136784
Cdcp1	ENSMUSG00000035498.10	CUB domain containing protein 1 [Source:MGI Symbol;Acc:MGI:2442010]	109332	protein_coding		9.02	0.00583993
Ms4a8a	ENSMUSG00000024730.7	membrane-spanning 4-domains, subfamily A, member 8A [Source:MGI Symbol;Acc:MGI:1927657]	64381	protein_coding		-9	0
Pilra	ENSMUSG00000046245.13	paired immunoglobin-like type 2 receptor alpha [Source:MGI Symbol;Acc:MGI:2450529]	231805	protein_coding		-9	0
Slamf1	ENSMUSG00000015316.11	signaling lymphocytic activation molecule family member 1 [Source:MGI Symbol;Acc:MGI:1351314]	27218	protein_coding		8.99	0.00595642
Calcb	ENSMUSG00000030666.11	calcitonin-related polypeptide, beta [Source:MGI Symbol;Acc:MGI:2151254]	116903	protein_coding		8.97	0.0114003
Aloxe3	ENSMUSG00000020892.10	arachidonate lipoxygenase 3 [Source:MGI Symbol;Acc:MGI:1345140]	23801	protein_coding		-8.92	3.05826e-05
ERCC-00060	ERCC-00060		NA			8.91	0
ERCC-00053	ERCC-00053		NA			8.86	0
Gm48871	ENSMUSG00000112948.1	predicted gene, 48871 [Source:MGI Symbol;Acc:MGI:6098618]	NA	TEC		-8.82	2.92e-08
Wfdc21	ENSMUSG00000051748.2	WAP four-disulfide core domain 21 [Source:MGI Symbol;Acc:MGI:1913357]	66107	protein_coding		-8.79	4.2864e-06
Gm15931	ENSMUSG00000081723.1	predicted gene 15931 [Source:MGI Symbol;Acc:MGI:3805553]	18729	unprocessed_pseudogene		-8.78	0
Cd300e	ENSMUSG00000048498.7	CD300E molecule [Source:MGI Symbol;Acc:MGI:2387602]	217306	protein_coding		-8.77	8.84843e-05
Kctd19	ENSMUSG00000051648.13	potassium channel tetramerisation domain containing 19 [Source:MGI Symbol;Acc:MGI:3045294]	279499	protein_coding		8.74	0.00547949
Xlr	ENSMUSG00000054626.11	X-linked lymphocyte-regulated [Source:MGI Symbol;Acc:MGI:98976]	22441	protein_coding		-8.67	1.34579e-05
Gm49308	ENSMUSG00000115210.1	predicted gene, 49308 [Source:MGI Symbol;Acc:MGI:6118810]	NA	TEC		8.67	1.2646e-06
Lzts1	ENSMUSG00000036306.13	leucine zipper, putative tumor suppressor 1 [Source:MGI Symbol;Acc:MGI:2684762]	211134	protein_coding		8.65	0
Kcnk5	ENSMUSG00000023243.9	potassium channel, subfamily K, member 5 [Source:MGI Symbol;Acc:MGI:1336175]	16529	protein_coding		-8.62	9.649e-07
Rhou	ENSMUSG00000039960.5	ras homolog family member U [Source:MGI Symbol;Acc:MGI:1916831]	69581	protein_coding		8.6	9.501e-07
Lepr	ENSMUSG00000057722.17	leptin receptor [Source:MGI Symbol;Acc:MGI:104993]	16847	protein_coding		-8.57	0.00138545
Sort1	ENSMUSG00000068747.14	sortilin 1 [Source:MGI Symbol;Acc:MGI:1338015]	20661	protein_coding		-8.56	0
Ifitm6	ENSMUSG00000059108.4	interferon induced transmembrane protein 6 [Source:MGI Symbol;Acc:MGI:2686976]	213002	protein_coding		-8.53	0
ERCC-00157	ERCC-00157		NA			8.5	1.5593e-05
Gpat3	ENSMUSG00000029314.14	glycerol-3-phosphate acyltransferase 3 [Source:MGI Symbol;Acc:MGI:3603816]	231510	protein_coding		-8.46	0
ERCC-00035	ERCC-00035		NA			8.45	0
Ltc4s	ENSMUSG00000020377.15	leukotriene C4 synthase [Source:MGI Symbol;Acc:MGI:107498]	17001	protein_coding		-8.4	0.00191008
ERCC-00095	ERCC-00095		NA			8.35	0
ERCC-00051	ERCC-00051		NA			8.34	1e-09
Map7d3	ENSMUSG00000067878.13	MAP7 domain containing 3 [Source:MGI Symbol;Acc:MGI:2445051]	320923	protein_coding		-8.34	6.286e-07
Gm16014	ENSMUSG00000086479.2	predicted gene 16014 [Source:MGI Symbol;Acc:MGI:3801812]	NA	sense_intronic		8.33	0.00314952
Gpd1	ENSMUSG00000023019.12	glycerol-3-phosphate dehydrogenase 1 (soluble) [Source:MGI Symbol;Acc:MGI:95679]	14555	protein_coding		-8.32	0.000423813
Prom1	ENSMUSG00000029086.15	prominin 1 [Source:MGI Symbol;Acc:MGI:1100886]	19126	protein_coding		-8.31	0.000512669
Rn7s2	ENSMUSG00000099250.1	7S RNA 2 [Source:MGI Symbol;Acc:MGI:97953]	NA	misc_RNA		8.3	0
ERCC-00162	ERCC-00162		NA			8.27	1e-10
ERCC-00046	ERCC-00046		NA			8.24	0
Gm44888	ENSMUSG00000109096.1	predicted gene 44888 [Source:MGI Symbol;Acc:MGI:5753464]	NA	TEC		8.23	0.00678833
Slc36a2	ENSMUSG00000020264.5	solute carrier family 36 (proton/amino acid symporter), member 2 [Source:MGI Symbol;Acc:MGI:1891430]	246049	protein_coding		8.21	0.000198851
Ace	ENSMUSG00000020681.14	angiotensin I converting enzyme (peptidyl-dipeptidase A) 1 [Source:MGI Symbol;Acc:MGI:87874]	11421	protein_coding		-8.21	0
ERCC-00074	ERCC-00074		NA			8.19	0
Grb7	ENSMUSG00000019312.10	growth factor receptor bound protein 7 [Source:MGI Symbol;Acc:MGI:102683]	14786	protein_coding		-8.14	0.00763104
ERCC-00019	ERCC-00019		NA			8.09	1.3451e-06
Ceacam1	ENSMUSG00000074272.10	carcinoembryonic antigen-related cell adhesion molecule 1 [Source:MGI Symbol;Acc:MGI:1347245]	26365	protein_coding		-8.07	0
Klra9	ENSMUSG00000033024.16	killer cell lectin-like receptor subfamily A, member 9 [Source:MGI Symbol;Acc:MGI:1321153]	16640	protein_coding		-8.04	0.00477958
Xcl1	ENSMUSG00000026573.7	chemokine (C motif) ligand 1 [Source:MGI Symbol;Acc:MGI:104593]	16963	protein_coding		-8	0.00260283
Gm20056	ENSMUSG00000103847.1	predicted gene, 20056 [Source:MGI Symbol;Acc:MGI:5012241]	NA	processed_pseudogene		8	1.63e-08
ERCC-00071	ERCC-00071		NA			7.97	1e-10
ERCC-00160	ERCC-00160		NA			7.96	6e-10
ERCC-00130	ERCC-00130		NA			7.94	0
Slco2b1	ENSMUSG00000030737.17	solute carrier organic anion transporter family, member 2b1 [Source:MGI Symbol;Acc:MGI:1351872]	101488	protein_coding		-7.93	0.00541926
Lin28a	ENSMUSG00000050966.9	lin-28 homolog A (C. elegans) [Source:MGI Symbol;Acc:MGI:1890546]	83557	protein_coding		7.92	0.0135476
Rn7s1	ENSMUSG00000099021.1	7S RNA 1 [Source:MGI Symbol;Acc:MGI:97950]	NA	misc_RNA		7.89	0
ERCC-00079	ERCC-00079		NA			7.87	0
Clmn	ENSMUSG00000021097.15	calmin [Source:MGI Symbol;Acc:MGI:2136957]	94040	protein_coding		-7.8	0
Gcsam	ENSMUSG00000022659.13	germinal center associated, signaling and motility [Source:MGI Symbol;Acc:MGI:102969]	14525	protein_coding		-7.73	1.694e-07
ERCC-00042	ERCC-00042		NA			7.69	0
ERCC-00111	ERCC-00111		NA			7.69	0
ERCC-00112	ERCC-00112		NA			7.66	0
ERCC-00043	ERCC-00043		NA			7.66	0
ERCC-00145	ERCC-00145		NA			7.65	0
Dock3	ENSMUSG00000039716.12	dedicator of cyto-kinesis 3 [Source:MGI Symbol;Acc:MGI:2429763]	208869	protein_coding		7.64	0.0097444
Syn3	ENSMUSG00000059602.14	synapsin III [Source:MGI Symbol;Acc:MGI:1351334]	27204	protein_coding		7.62	0.0117744
Rn7s6	ENSMUSG00000092746.2	7S RNA 6 [Source:MGI Symbol;Acc:MGI:97956]	NA	misc_RNA		7.62	0
ERCC-00171	ERCC-00171		NA			7.6	0
Gm7909	ENSMUSG00000098068.1	predicted gene 7909 [Source:MGI Symbol;Acc:MGI:3645643]	NA	processed_pseudogene		7.58	1.24825e-05
Gm12229	ENSMUSG00000082503.1	predicted gene 12229 [Source:MGI Symbol;Acc:MGI:3649743]	NA	processed_pseudogene		7.57	2.0186e-06
Cyp2ab1	ENSMUSG00000022818.13	cytochrome P450, family 2, subfamily ab, polypeptide 1 [Source:MGI Symbol;Acc:MGI:3644957]	224044	protein_coding		-7.56	0
CT030736.1	ENSMUSG00000116660.1	novel transcript	NA	lincRNA		-7.52	0.0176716
Ccr3	ENSMUSG00000035448.9	chemokine (C-C motif) receptor 3 [Source:MGI Symbol;Acc:MGI:104616]	12771	protein_coding		7.52	0.00428319
ERCC-00003	ERCC-00003		#REF!			7.51	0
2900092N22Rik	ENSMUSG00000104034.1	RIKEN cDNA 2900092N22 gene [Source:MGI Symbol;Acc:MGI:1920357]	NA	TEC		7.5	0.000413246
Serpinb1a	ENSMUSG00000044734.16	serine (or cysteine) peptidase inhibitor, clade B, member 1a [Source:MGI Symbol;Acc:MGI:1913472]	66222	protein_coding		-7.45	0
C5ar1	ENSMUSG00000049130.6	complement component 5a receptor 1 [Source:MGI Symbol;Acc:MGI:88232]	12273	protein_coding		-7.42	1.7289e-05
Gm45399	ENSMUSG00000109940.1	predicted gene 45399 [Source:MGI Symbol;Acc:MGI:5791235]	NA	TEC		7.41	0.00473664
C77080	ENSMUSG00000050390.12	expressed sequence C77080 [Source:MGI Symbol;Acc:MGI:2140651]	97130	protein_coding		-7.4	5e-10
ERCC-00136	ERCC-00136		NA			7.39	0
Kazald1	ENSMUSG00000025213.11	Kazal-type serine peptidase inhibitor domain 1 [Source:MGI Symbol;Acc:MGI:2147606]	107250	protein_coding		-7.38	0.000203529
Rims3	ENSMUSG00000032890.17	regulating synaptic membrane exocytosis 3 [Source:MGI Symbol;Acc:MGI:2443331]	242662	protein_coding		-7.37	0
Bsn	ENSMUSG00000032589.14	bassoon [Source:MGI Symbol;Acc:MGI:1277955]	12217	protein_coding		-7.37	2.501e-07
Sec14l2	ENSMUSG00000003585.13	SEC14-like lipid binding 2 [Source:MGI Symbol;Acc:MGI:1915065]	67815	protein_coding		-7.36	0
ERCC-00044	ERCC-00044		NA			7.36	0
Gm48889	ENSMUSG00000112955.1	predicted gene, 48889 [Source:MGI Symbol;Acc:MGI:6098650]	NA	TEC		-7.35	0
Adgre4	ENSMUSG00000032915.6	adhesion G protein-coupled receptor E4 [Source:MGI Symbol;Acc:MGI:1196464]	52614	protein_coding		-7.3	0
Krt79	ENSMUSG00000061397.8	keratin 79 [Source:MGI Symbol;Acc:MGI:2385030]	223917	protein_coding		-7.26	2.3e-09
Lcn2	ENSMUSG00000026822.14	lipocalin 2 [Source:MGI Symbol;Acc:MGI:96757]	16819	protein_coding		7.24	4.038e-07
Slc22a17	ENSMUSG00000022199.12	solute carrier family 22 (organic cation transporter), member 17 [Source:MGI Symbol;Acc:MGI:1926225]	59049	protein_coding		-7.24	0.00151352
Prkar2b	ENSMUSG00000002997.15	protein kinase, cAMP dependent regulatory, type II beta [Source:MGI Symbol;Acc:MGI:97760]	19088	protein_coding		-7.23	0
Adgrg3	ENSMUSG00000060470.7	adhesion G protein-coupled receptor G3 [Source:MGI Symbol;Acc:MGI:1859670]	54672	protein_coding		7.23	0.000348641
Pnma1	ENSMUSG00000054383.2	paraneoplastic antigen MA1 [Source:MGI Symbol;Acc:MGI:2180564]	70481	protein_coding		7.23	2.7e-09
P2rx1	ENSMUSG00000020787.14	purinergic receptor P2X, ligand-gated ion channel, 1 [Source:MGI Symbol;Acc:MGI:1098235]	18436	protein_coding		7.22	1.17134e-05
Alox5	ENSMUSG00000025701.12	arachidonate 5-lipoxygenase [Source:MGI Symbol;Acc:MGI:87999]	11689	protein_coding		-7.18	4.2e-09
Ankrd55	ENSMUSG00000049985.15	ankyrin repeat domain 55 [Source:MGI Symbol;Acc:MGI:1924568]	77318	protein_coding		7.17	0.0115344
Mcam	ENSMUSG00000032135.15	melanoma cell adhesion molecule [Source:MGI Symbol;Acc:MGI:1933966]	84004	protein_coding		-7.16	4.904e-07
ERCC-00131	ERCC-00131		NA			7.1	0
Ndrg1	ENSMUSG00000005125.13	N-myc downstream regulated gene 1 [Source:MGI Symbol;Acc:MGI:1341799]	17988	protein_coding		7.1	0
Sftpd	ENSMUSG00000021795.10	surfactant associated protein D [Source:MGI Symbol;Acc:MGI:109515]	20390	protein_coding		7.07	0.000351727
ERCC-00113	ERCC-00113		NA			7.06	0
Ifi203-ps	ENSMUSG00000090222.2	interferon activated gene 203, pseudogene [Source:MGI Symbol;Acc:MGI:3840117]	NA	unprocessed_pseudogene		7.04	7.40374e-05
Serpinb10	ENSMUSG00000092572.7	serine (or cysteine) peptidase inhibitor, clade B (ovalbumin), member 10 [Source:MGI Symbol;Acc:MGI:2138648]	241197	polymorphic_pseudogene		-7.03	0
Gm19327	ENSMUSG00000113776.1	predicted gene, 19327 [Source:MGI Symbol;Acc:MGI:5011512]	NA	TEC		7.02	0.00144606
ERCC-00069	ERCC-00069		NA			7.02	0.000592859
4930512J16Rik	ENSMUSG00000107622.1	RIKEN cDNA 4930512J16 gene [Source:MGI Symbol;Acc:MGI:1922381]	NA	lincRNA		7.02	0
ERCC-00108	ERCC-00108		NA			6.96	0
F5	ENSMUSG00000026579.8	coagulation factor V [Source:MGI Symbol;Acc:MGI:88382]	14067	protein_coding		6.95	0
Hemk1	ENSMUSG00000032579.14	HemK methyltransferase family member 1 [Source:MGI Symbol;Acc:MGI:1916786]	69536	protein_coding		6.94	0
Rufy4	ENSMUSG00000061815.11	RUN and FYVE domain containing 4 [Source:MGI Symbol;Acc:MGI:3588214]	435626	protein_coding		-6.92	8.23e-08
ERCC-00022	ERCC-00022		NA			6.91	0
ERCC-00096	ERCC-00096		NA			6.88	0
Vegfa	ENSMUSG00000023951.17	vascular endothelial growth factor A [Source:MGI Symbol;Acc:MGI:103178]	22339	protein_coding		6.88	0
Serpina3n	ENSMUSG00000021091.8	serine (or cysteine) peptidase inhibitor, clade A, member 3N [Source:MGI Symbol;Acc:MGI:105045]	20716	protein_coding		6.87	0.000189318
Shisa7	ENSMUSG00000053550.13	shisa family member 7 [Source:MGI Symbol;Acc:MGI:3605641]	232813	protein_coding		-6.87	1.71772e-05
Tlr3	ENSMUSG00000031639.12	toll-like receptor 3 [Source:MGI Symbol;Acc:MGI:2156367]	142980	protein_coding		-6.85	0
ERCC-00009	ERCC-00009		NA			6.84	0
Kif1a	ENSMUSG00000014602.15	kinesin family member 1A [Source:MGI Symbol;Acc:MGI:108391]	16560	protein_coding		6.82	3.1e-09
Xrcc5	ENSMUSG00000026187.8	X-ray repair complementing defective repair in Chinese hamster cells 5 [Source:MGI Symbol;Acc:MGI:104517]	22596	protein_coding		-6.81	0.00013909
ERCC-00092	ERCC-00092		NA			6.8	0
Slc9a4	ENSMUSG00000026065.8	solute carrier family 9 (sodium/hydrogen exchanger), member 4 [Source:MGI Symbol;Acc:MGI:105074]	110895	protein_coding		-6.77	0
ERCC-00002	ERCC-00002		NA			6.77	0
Ramp3	ENSMUSG00000041046.7	receptor (calcitonin) activity modifying protein 3 [Source:MGI Symbol;Acc:MGI:1860292]	56089	protein_coding		6.75	0
Agmo	ENSMUSG00000050103.18	alkylglycerol monooxygenase [Source:MGI Symbol;Acc:MGI:2442495]	319660	protein_coding		-6.74	4.34458e-05
ERCC-00116	ERCC-00116		NA			6.74	0
Mak	ENSMUSG00000021363.14	male germ cell-associated kinase [Source:MGI Symbol;Acc:MGI:96913]	17152	protein_coding		-6.72	0.00102513
Apod	ENSMUSG00000022548.14	apolipoprotein D [Source:MGI Symbol;Acc:MGI:88056]	11815	protein_coding		6.71	0.000290494
Ifit3	ENSMUSG00000074896.3	interferon-induced protein with tetratricopeptide repeats 3 [Source:MGI Symbol;Acc:MGI:1101055]	15959	protein_coding		6.7	1e-10
Pdgfa	ENSMUSG00000025856.15	platelet derived growth factor, alpha [Source:MGI Symbol;Acc:MGI:97527]	18590	protein_coding		6.69	2e-08
ERCC-00084	ERCC-00084		NA			6.66	0
Smpdl3b	ENSMUSG00000028885.8	sphingomyelin phosphodiesterase, acid-like 3B [Source:MGI Symbol;Acc:MGI:1916022]	100340	protein_coding		-6.64	0
Mcoln3	ENSMUSG00000036853.5	mucolipin 3 [Source:MGI Symbol;Acc:MGI:1890500]	171166	protein_coding		-6.64	0.0112592
Gm12316	ENSMUSG00000086976.1	predicted gene 12316 [Source:MGI Symbol;Acc:MGI:3651760]	NA	antisense		6.62	0.0152256
Podn	ENSMUSG00000028600.15	podocan [Source:MGI Symbol;Acc:MGI:2674939]	242608	protein_coding		6.61	0.00108316
4930452B06Rik	ENSMUSG00000021747.12	RIKEN cDNA 4930452B06 gene [Source:MGI Symbol;Acc:MGI:1926154]	74430	protein_coding		-6.59	0.000338876
Cabp4	ENSMUSG00000024842.7	calcium binding protein 4 [Source:MGI Symbol;Acc:MGI:1920910]	73660	protein_coding		6.58	0.0116208
ERCC-00126	ERCC-00126		NA			6.57	0.000167772
Abcg1	ENSMUSG00000024030.6	ATP binding cassette subfamily G member 1 [Source:MGI Symbol;Acc:MGI:107704]	11307	protein_coding		-6.57	0
Ccl24	ENSMUSG00000004814.10	chemokine (C-C motif) ligand 24 [Source:MGI Symbol;Acc:MGI:1928953]	56221	protein_coding		6.54	0.00222097
Gm9733	ENSMUSG00000078783.1	predicted gene 9733 [Source:MGI Symbol;Acc:MGI:3780136]	751864	protein_coding		-6.53	1.3e-09
Fpr2	ENSMUSG00000052270.7	formyl peptide receptor 2 [Source:MGI Symbol;Acc:MGI:1278319]	14289	protein_coding		-6.53	0
Gm43422	ENSMUSG00000106643.1	predicted gene 43422 [Source:MGI Symbol;Acc:MGI:5663559]	NA	TEC		-6.52	0.00490675
Tppp	ENSMUSG00000021573.15	tubulin polymerization promoting protein [Source:MGI Symbol;Acc:MGI:1920198]	72948	protein_coding		-6.51	0.00046906
Chl1	ENSMUSG00000030077.11	cell adhesion molecule L1-like [Source:MGI Symbol;Acc:MGI:1098266]	12661	protein_coding		6.5	0.000687324
Adam22	ENSMUSG00000040537.17	a disintegrin and metallopeptidase domain 22 [Source:MGI Symbol;Acc:MGI:1340046]	11496	protein_coding		-6.49	4.9489e-06
Mir99ahg	ENSMUSG00000090386.10	Mir99a and Mirlet7c-1 host gene (non-protein coding) [Source:MGI Symbol;Acc:MGI:1919929]	NA	processed_transcript		6.47	3.37e-08
Usp18	ENSMUSG00000030107.10	ubiquitin specific peptidase 18 [Source:MGI Symbol;Acc:MGI:1344364]	24110	protein_coding		6.46	0
Nudt12	ENSMUSG00000024228.12	nudix (nucleoside diphosphate linked moiety X)-type motif 12 [Source:MGI Symbol;Acc:MGI:1915243]	67993	protein_coding		-6.42	0.00709008
Ucp3	ENSMUSG00000032942.14	uncoupling protein 3 (mitochondrial, proton carrier) [Source:MGI Symbol;Acc:MGI:1099787]	22229	protein_coding		-6.41	4.717e-07
Lst1	ENSMUSG00000073412.6	leukocyte specific transcript 1 [Source:MGI Symbol;Acc:MGI:1096324]	16988	protein_coding		-6.36	0
ERCC-00025	ERCC-00025		NA			6.3	0
ERCC-00078	ERCC-00078		NA			6.28	1e-10
Gm43753	ENSMUSG00000105707.1	predicted gene 43753 [Source:MGI Symbol;Acc:MGI:5663890]	NA	TEC		6.27	3.2509e-06
Trim29	ENSMUSG00000032013.6	tripartite motif-containing 29 [Source:MGI Symbol;Acc:MGI:1919419]	72169	protein_coding		-6.27	1e-10
ERCC-00014	ERCC-00014		NA			6.26	3.6175e-06
ERCC-00076	ERCC-00076		NA			6.25	0
Gm48204	ENSMUSG00000112900.1	predicted gene, 48204 [Source:MGI Symbol;Acc:MGI:6097593]	NA	TEC		6.25	3.72607e-05
mt-Te	ENSMUSG00000064369.1	mitochondrially encoded tRNA glutamic acid [Source:MGI Symbol;Acc:MGI:102488]	NA	Mt_tRNA		6.23	0.00816622
Gm43795	ENSMUSG00000106720.1	predicted gene 43795 [Source:MGI Symbol;Acc:MGI:5663932]	NA	TEC		6.23	0.0149757
Gm25099	ENSMUSG00000095676.1	predicted gene, 25099 [Source:MGI Symbol;Acc:MGI:5454876]	NA	snRNA		6.22	8e-10
Bhlhe41	ENSMUSG00000030256.11	basic helix-loop-helix family, member e41 [Source:MGI Symbol;Acc:MGI:1930704]	79362	protein_coding		-6.17	0
Serpine1	ENSMUSG00000037411.10	serine (or cysteine) peptidase inhibitor, clade E, member 1 [Source:MGI Symbol;Acc:MGI:97608]	18787	protein_coding		-6.15	2.3e-09
Gm32401	ENSMUSG00000114585.1	predicted gene, 32401 [Source:MGI Symbol;Acc:MGI:5591560]	NA	antisense		-6.14	1.6325e-05
Comp	ENSMUSG00000031849.9	cartilage oligomeric matrix protein [Source:MGI Symbol;Acc:MGI:88469]	12845	protein_coding		6.14	0.000426944
Cd9	ENSMUSG00000030342.8	CD9 antigen [Source:MGI Symbol;Acc:MGI:88348]	12527	protein_coding		-6.13	0
mt-Tp	ENSMUSG00000064372.1	mitochondrially encoded tRNA proline [Source:MGI Symbol;Acc:MGI:102478]	NA	Mt_tRNA		6.13	2.69524e-05
2310058D17Rik	ENSMUSG00000085379.1	RIKEN cDNA 2310058D17 gene [Source:MGI Symbol;Acc:MGI:1922944]	NA	processed_transcript		6.12	1e-10
Gm43317	ENSMUSG00000104655.1	predicted gene 43317 [Source:MGI Symbol;Acc:MGI:5663454]	NA	TEC		-6.08	0.00826921
mt-Tq	ENSMUSG00000064343.1	mitochondrially encoded tRNA glutamine [Source:MGI Symbol;Acc:MGI:102477]	NA	Mt_tRNA		6.07	3.6067e-06
Rmi2	ENSMUSG00000037991.9	RecQ mediated genome instability 2 [Source:MGI Symbol;Acc:MGI:2685383]	223970	protein_coding		6.06	5.024e-07
ERCC-00034	ERCC-00034		NA			6.05	6.14e-08
Gm38275	ENSMUSG00000104088.1	predicted gene, 38275 [Source:MGI Symbol;Acc:MGI:5611503]	NA	TEC		6.05	0.00361969
Tnf	ENSMUSG00000024401.14	tumor necrosis factor [Source:MGI Symbol;Acc:MGI:104798]	21926	protein_coding		-6.02	0.00288879
Oas1g	ENSMUSG00000066861.14	2'-5' oligoadenylate synthetase 1G [Source:MGI Symbol;Acc:MGI:97429]	23960	protein_coding		5.99	5.253e-07
Gm15666	ENSMUSG00000084399.2	predicted gene 15666 [Source:MGI Symbol;Acc:MGI:3783108]	NA	transcribed_processed_pseudogene		5.96	0.00279948
Galnt3	ENSMUSG00000026994.9	polypeptide N-acetylgalactosaminyltransferase 3 [Source:MGI Symbol;Acc:MGI:894695]	14425	protein_coding		-5.96	0
Gm11980	ENSMUSG00000083075.1	predicted gene 11980 [Source:MGI Symbol;Acc:MGI:3651802]	NA	processed_pseudogene		5.96	0.000465022
Gm38386	ENSMUSG00000102599.1	predicted gene, 38386 [Source:MGI Symbol;Acc:MGI:5611614]	NA	TEC		5.95	3.4445e-05
ERCC-00165	ERCC-00165		NA			5.94	4.96e-08
Mir744	ENSMUSG00000076460.1	microRNA 744 [Source:MGI Symbol;Acc:MGI:3691603]	NA	miRNA		5.93	0.0057908
Spaca6	ENSMUSG00000080316.11	sperm acrosome associated 6 [Source:MGI Symbol;Acc:MGI:1922452]	75202	protein_coding		-5.91	9.38725e-05
Kif5c	ENSMUSG00000026764.15	kinesin family member 5C [Source:MGI Symbol;Acc:MGI:1098269]	16574	protein_coding		5.89	6.65929e-05
Klra3	ENSMUSG00000067591.12	killer cell lectin-like receptor, subfamily A, member 3 [Source:MGI Symbol;Acc:MGI:101905]	16634	protein_coding		-5.86	0.00264489
Gm15902	ENSMUSG00000086012.2	predicted gene 15902 [Source:MGI Symbol;Acc:MGI:3802133]	NA	sense_intronic		5.84	8.46456e-05
B3gnt7	ENSMUSG00000079445.3	UDP-GlcNAc:betaGal beta-1,3-N-acetylglucosaminyltransferase 7 [Source:MGI Symbol;Acc:MGI:2384394]	227327	protein_coding		-5.81	0
Insrr	ENSMUSG00000005640.11	insulin receptor-related receptor [Source:MGI Symbol;Acc:MGI:1346037]	23920	protein_coding		5.79	0.0195613
Afap1	ENSMUSG00000029094.12	actin filament associated protein 1 [Source:MGI Symbol;Acc:MGI:1917542]	70292	protein_coding		-5.79	0
Tnfaip6	ENSMUSG00000053475.5	tumor necrosis factor alpha induced protein 6 [Source:MGI Symbol;Acc:MGI:1195266]	21930	protein_coding		5.79	0.00102475
mt-Nd4l	ENSMUSG00000065947.3	mitochondrially encoded NADH dehydrogenase 4L [Source:MGI Symbol;Acc:MGI:102497]	17720	protein_coding		5.74	0.000852765
Rai14	ENSMUSG00000022246.14	retinoic acid induced 14 [Source:MGI Symbol;Acc:MGI:1922896]	75646	protein_coding		5.73	0
Matk	ENSMUSG00000004933.17	megakaryocyte-associated tyrosine kinase [Source:MGI Symbol;Acc:MGI:99259]	17179	protein_coding		5.73	0
Nxpe4	ENSMUSG00000044229.9	neurexophilin and PC-esterase domain family, member 4 [Source:MGI Symbol;Acc:MGI:1924792]	244853	protein_coding		-5.72	0
Tnfrsf23	ENSMUSG00000037613.16	tumor necrosis factor receptor superfamily, member 23 [Source:MGI Symbol;Acc:MGI:1930269]	79201	protein_coding		-5.72	3.76e-07
Spn	ENSMUSG00000051457.7	sialophorin [Source:MGI Symbol;Acc:MGI:98384]	20737	protein_coding		-5.71	0
Alpk2	ENSMUSG00000032845.15	alpha-kinase 2 [Source:MGI Symbol;Acc:MGI:2449492]	225638	protein_coding		5.69	3.94e-08
Lypd6b	ENSMUSG00000026765.12	LY6/PLAUR domain containing 6B [Source:MGI Symbol;Acc:MGI:1919147]	71897	protein_coding		-5.69	0.010189
Gstm1	ENSMUSG00000058135.12	glutathione S-transferase, mu 1 [Source:MGI Symbol;Acc:MGI:95860]	14862	protein_coding		-5.68	0
A130012E19Rik	ENSMUSG00000112822.1	RIKEN cDNA A130012E19 gene [Source:MGI Symbol;Acc:MGI:2443640]	NA	TEC		5.65	0
Tcaf2	ENSMUSG00000029851.5	TRPM8 channel-associated factor 2 [Source:MGI Symbol;Acc:MGI:2385258]	232748	protein_coding		5.64	0.00155761
Itgal	ENSMUSG00000030830.18	integrin alpha L [Source:MGI Symbol;Acc:MGI:96606]	16408	protein_coding		-5.62	0
Tlr7	ENSMUSG00000044583.13	toll-like receptor 7 [Source:MGI Symbol;Acc:MGI:2176882]	170743	protein_coding		-5.6	0
Gm12474	ENSMUSG00000053957.5	predicted gene 12474 [Source:MGI Symbol;Acc:MGI:3649378]	NA	lincRNA		5.59	0.00457554
Stag3	ENSMUSG00000036928.14	stromal antigen 3 [Source:MGI Symbol;Acc:MGI:1355311]	50878	protein_coding		5.58	0.000269471
Fabp4	ENSMUSG00000062515.3	fatty acid binding protein 4, adipocyte [Source:MGI Symbol;Acc:MGI:88038]	11770	protein_coding		-5.57	0
Mir350	ENSMUSG00000065573.1	microRNA 350 [Source:MGI Symbol;Acc:MGI:3619366]	NA	miRNA		5.55	0.00462899
Slc12a2	ENSMUSG00000024597.10	solute carrier family 12, member 2 [Source:MGI Symbol;Acc:MGI:101924]	20496	protein_coding		-5.55	2e-10
AC126937.2	ENSMUSG00000117171.1	novel transcript	NA	bidirectional_promoter_lncRNA		5.55	0.00322337
Gm38079	ENSMUSG00000104367.1	predicted gene, 38079 [Source:MGI Symbol;Acc:MGI:5611307]	NA	lincRNA		-5.51	0.00218228
Cd164	ENSMUSG00000019818.15	CD164 antigen [Source:MGI Symbol;Acc:MGI:1859568]	53599	protein_coding		-5.5	0
Ubtfl1	ENSMUSG00000074502.4	upstream binding transcription factor, RNA polymerase I-like 1 [Source:MGI Symbol;Acc:MGI:3588290]	546118	protein_coding		5.49	0.0231541
Tcaf1	ENSMUSG00000036667.14	TRPM8 channel-associated factor 1 [Source:MGI Symbol;Acc:MGI:1914665]	77574	protein_coding		-5.48	0.00145968
Cd300ld	ENSMUSG00000034641.2	CD300 molecule like family member d [Source:MGI Symbol;Acc:MGI:2442358]	217305	protein_coding		-5.47	2e-10
Pex11a	ENSMUSG00000030545.9	peroxisomal biogenesis factor 11 alpha [Source:MGI Symbol;Acc:MGI:1338788]	18631	protein_coding		-5.45	5.958e-07
Gm48335	ENSMUSG00000110894.1	predicted gene, 48335 [Source:MGI Symbol;Acc:MGI:6097794]	NA	TEC		5.44	0.000227516
Adrb1	ENSMUSG00000035283.4	adrenergic receptor, beta 1 [Source:MGI Symbol;Acc:MGI:87937]	11554	protein_coding		-5.43	5.2992e-06
Cdc42ep3	ENSMUSG00000036533.9	CDC42 effector protein (Rho GTPase binding) 3 [Source:MGI Symbol;Acc:MGI:2384718]	260409	protein_coding		-5.43	0
Gm24514	ENSMUSG00000092702.2	predicted gene, 24514 [Source:MGI Symbol;Acc:MGI:5454291]	NA	misc_RNA		5.42	0.010066
ERCC-00059	ERCC-00059		NA			5.42	7.4292e-06
Gm15427	ENSMUSG00000081051.4	predicted pseudogene 15427 [Source:MGI Symbol;Acc:MGI:3642341]	NA	processed_pseudogene		-5.41	1.9726e-06
Cib2	ENSMUSG00000037493.6	calcium and integrin binding family member 2 [Source:MGI Symbol;Acc:MGI:1929293]	56506	protein_coding		-5.39	0
Dusp4	ENSMUSG00000031530.6	dual specificity phosphatase 4 [Source:MGI Symbol;Acc:MGI:2442191]	319520	protein_coding		5.39	0
ERCC-00148	ERCC-00148		NA			5.38	0.00163785
Gm6545	ENSMUSG00000111118.1	predicted gene 6545 [Source:MGI Symbol;Acc:MGI:3643874]	NA	processed_pseudogene		5.35	2.30432e-05
Snx8	ENSMUSG00000029560.12	sorting nexin 8 [Source:MGI Symbol;Acc:MGI:2443816]	231834	protein_coding		5.33	0
Nceh1	ENSMUSG00000027698.14	neutral cholesterol ester hydrolase 1 [Source:MGI Symbol;Acc:MGI:2443191]	320024	protein_coding		-5.33	0
Sh2d1b1	ENSMUSG00000102418.1	SH2 domain containing 1B1 [Source:MGI Symbol;Acc:MGI:1349420]	26904	protein_coding		-5.33	0
Abtb2	ENSMUSG00000032724.5	ankyrin repeat and BTB (POZ) domain containing 2 [Source:MGI Symbol;Acc:MGI:2139365]	99382	protein_coding		5.32	0
Rtl8b	ENSMUSG00000067924.4	retrotransposon Gag like 8B [Source:MGI Symbol;Acc:MGI:3576504]	553127	protein_coding		-5.32	1.98e-08
Pilrb1	ENSMUSG00000066684.10	paired immunoglobin-like type 2 receptor beta 1 [Source:MGI Symbol;Acc:MGI:2450532]	170741	protein_coding		-5.31	0
Qprt	ENSMUSG00000030674.5	quinolinate phosphoribosyltransferase [Source:MGI Symbol;Acc:MGI:1914625]	67375	protein_coding		-5.31	0.00360284
Gm15466	ENSMUSG00000081657.1	predicted gene 15466 [Source:MGI Symbol;Acc:MGI:3705491]	NA	processed_pseudogene		5.3	0.000998997
B230362B09Rik	ENSMUSG00000115543.1	RIKEN cDNA B230362B09 gene [Source:MGI Symbol;Acc:MGI:2442793]	NA	TEC		5.3	5.67072e-05
Gm26947	ENSMUSG00000098055.1	predicted gene, 26947 [Source:MGI Symbol;Acc:MGI:5504062]	NA	antisense		5.28	0.000333579
Gm48838	ENSMUSG00000113894.1	predicted gene, 48838 [Source:MGI Symbol;Acc:MGI:6098568]	NA	TEC		5.27	1.746e-07
Eno3	ENSMUSG00000060600.15	enolase 3, beta muscle [Source:MGI Symbol;Acc:MGI:95395]	13808	protein_coding		-5.27	7.72e-08
Slc22a18	ENSMUSG00000000154.16	solute carrier family 22 (organic cation transporter), member 18 [Source:MGI Symbol;Acc:MGI:1336884]	18400	protein_coding		-5.24	0.000111372
Prag1	ENSMUSG00000050271.12	PEAK1 related kinase activating pseudokinase 1 [Source:MGI Symbol;Acc:MGI:1196223]	244418	protein_coding		-5.23	7.85e-08
Gm44270	ENSMUSG00000108108.1	predicted gene, 44270 [Source:MGI Symbol;Acc:MGI:5690662]	NA	TEC		5.22	1.76658e-05
Fam89a	ENSMUSG00000043068.6	family with sequence similarity 89, member A [Source:MGI Symbol;Acc:MGI:1916877]	69627	protein_coding		-5.19	0.000690373
Adgrl2	ENSMUSG00000028184.12	adhesion G protein-coupled receptor L2 [Source:MGI Symbol;Acc:MGI:2139714]	99633	protein_coding		-5.18	3.58e-07
Lyz2	ENSMUSG00000069516.8	lysozyme 2 [Source:MGI Symbol;Acc:MGI:96897]	17105	protein_coding		-5.17	0
Gm48207	ENSMUSG00000112571.1	predicted gene, 48207 [Source:MGI Symbol;Acc:MGI:6097599]	NA	TEC		5.16	1.74727e-05
Cdc42ep2	ENSMUSG00000045664.4	CDC42 effector protein (Rho GTPase binding) 2 [Source:MGI Symbol;Acc:MGI:1929744]	104252	protein_coding		-5.15	1.44e-08
Usp35	ENSMUSG00000035713.15	ubiquitin specific peptidase 35 [Source:MGI Symbol;Acc:MGI:2685339]	244144	protein_coding		5.14	0
Pcyox1	ENSMUSG00000029998.14	prenylcysteine oxidase 1 [Source:MGI Symbol;Acc:MGI:1914131]	66881	protein_coding		-5.14	0
Nrg4	ENSMUSG00000032311.17	neuregulin 4 [Source:MGI Symbol;Acc:MGI:1933833]	83961	protein_coding		-5.14	1.85738e-05
Ifi44	ENSMUSG00000028037.13	interferon-induced protein 44 [Source:MGI Symbol;Acc:MGI:2443016]	99899	protein_coding		5.12	1.2605e-06
Spsb1	ENSMUSG00000039911.13	splA/ryanodine receptor domain and SOCS box containing 1 [Source:MGI Symbol;Acc:MGI:1921896]	74646	protein_coding		5.12	0
Egfr	ENSMUSG00000020122.16	epidermal growth factor receptor [Source:MGI Symbol;Acc:MGI:95294]	13649	protein_coding		-5.11	0.00637827
Cacnb2	ENSMUSG00000057914.15	calcium channel, voltage-dependent, beta 2 subunit [Source:MGI Symbol;Acc:MGI:894644]	12296	protein_coding		5.1	3.745e-07
Mcf2l	ENSMUSG00000031442.20	mcf.2 transforming sequence-like [Source:MGI Symbol;Acc:MGI:103263]	17207	protein_coding		5.09	0
Megf9	ENSMUSG00000039270.9	multiple EGF-like-domains 9 [Source:MGI Symbol;Acc:MGI:1918264]	230316	protein_coding		-5.08	0
Chac1	ENSMUSG00000027313.3	ChaC, cation transport regulator 1 [Source:MGI Symbol;Acc:MGI:1916315]	69065	protein_coding		5.08	0.00187971
E330009J07Rik	ENSMUSG00000037172.14	RIKEN cDNA E330009J07 gene [Source:MGI Symbol;Acc:MGI:2444256]	243780	protein_coding		5.07	0
Fgfr2	ENSMUSG00000030849.18	fibroblast growth factor receptor 2 [Source:MGI Symbol;Acc:MGI:95523]	14183	protein_coding		5.07	0.00173079
Tlr8	ENSMUSG00000040522.5	toll-like receptor 8 [Source:MGI Symbol;Acc:MGI:2176887]	170744	protein_coding		-5.06	0
Klra2	ENSMUSG00000030187.15	killer cell lectin-like receptor, subfamily A, member 2 [Source:MGI Symbol;Acc:MGI:101906]	16633	protein_coding		-5.06	0
ERCC-00039	ERCC-00039		NA			5.05	0.00191008
Timp1	ENSMUSG00000001131.11	tissue inhibitor of metalloproteinase 1 [Source:MGI Symbol;Acc:MGI:98752]	21857	protein_coding		5.05	0.00462759
Gmpr	ENSMUSG00000000253.13	guanosine monophosphate reductase [Source:MGI Symbol;Acc:MGI:1913605]	66355	protein_coding		-5.04	5.69117e-05
Ear2	ENSMUSG00000072596.4	eosinophil-associated, ribonuclease A family, member 2 [Source:MGI Symbol;Acc:MGI:108020]	13587	protein_coding		-5.04	0
Gm37498	ENSMUSG00000103907.1	predicted gene, 37498 [Source:MGI Symbol;Acc:MGI:5610726]	NA	TEC		5.03	0
Gm9042	ENSMUSG00000114409.1	predicted gene 9042 [Source:MGI Symbol;Acc:MGI:3647150]	NA	processed_pseudogene		5.03	0.000854864
Rab36	ENSMUSG00000020175.14	RAB36, member RAS oncogene family [Source:MGI Symbol;Acc:MGI:1924127]	76877	protein_coding		5.02	2.8622e-05
Dmd	ENSMUSG00000045103.17	dystrophin, muscular dystrophy [Source:MGI Symbol;Acc:MGI:94909]	13405	protein_coding		-5	0.000272781
Oasl2	ENSMUSG00000029561.17	2'-5' oligoadenylate synthetase-like 2 [Source:MGI Symbol;Acc:MGI:1344390]	23962	protein_coding		5	0
Gm42632	ENSMUSG00000106832.1	predicted gene 42632 [Source:MGI Symbol;Acc:MGI:5662769]	NA	TEC		5	0.00641096
Snord71	ENSMUSG00000077549.1	small nucleolar RNA, C/D box 71 [Source:MGI Symbol;Acc:MGI:3819554]	NA	snoRNA		4.99	2.81101e-05
[truncated: 465 more rows]
